# Supplementary material for: Fine Mapping of a Novel Heading Date Gene, TaHdm605, in Hexaploid Wheat
Source: Front Plant Sci. 2018 Jul 18;9:1059. doi: 10.3389/fpls.2018.01059 (PMC6058285; doi:10.3389/fpls.2018.01059)
Supplement: TABLE S1 — Details for primers used in the phenotype detection. [file Table_1.XLSX]

## Sheet: Sheet1
Table S1 Details for primers used in the phenotype detection
PCR marker	Primers	Sequence (5' to 3')	Expected size of product (bp)	Annealing temperature(℃)
Langdon Vrn-A1 deletion	Ex1/C/F	GTTCTCCACCGAGTCATGGT	522	55.6
	Intr1/A/R3	AAGTAAGACAACACGAATGTGAGA
IL 369 Vrn-A1 deletion	Intr1/A/F2	AGCCTCCACGGTTTGAAAGTAA	1170	58.9
	Intr1/A/R3	AAGTAAGACAACACGAATGTGAGA
Vrn-A1 Non-deletion	Intr1/C/F	GCACTCCTAACCCACTAACC	1068	56
	Intr1/AB/R	TCATCCATCATCAAGGCAAA
TDB Vrn-B1 deletion	Intr1/B/F	CAAGTGGAACGGTTAGGACA	709	58
	Intr1/B/R3	CTCATGCCAAAAATTGAAGATGA
Vrn-B1 Non-deletion	Intr1/B/F	CAAGTGGAACGGTTAGGACA	1149	56.4
	Intr1/B/R4	CAAATGAAAAGGAATGAGAGCA
TDE Vrn-D1 deletion	Intr1/D/F	GTTGTCTGCCTCATCAAATCC	1671	61
	Intr1/D/R3	GGTCACTGGTGGTCTGTGC
Vrn-D1 Non-deletion	Intr1/D/F	GTTGTCTGCCTCATCAAATCC	997	61
	Intr1/D/R4	AAATGAAAAGGAACGAGAGCG
ZCCT-A1	V2A-F1	CATTAGTTGAGCAATATTTTGA	320	50
	V2ABD-R4	TGAATGGGCGAGACCATGAG
ZCCT-B1	V2B-F2	ATGTGAGAGAGAGACGCAGTA	1126	57
	V2B-R1	AAGAGATATGTTATATTATCGAAATT
ZCCT-D1	V2D-F2	TTTGCTAATTCCCATATTGAT	260	50
	V2ABD-R3	CAAACCGCATGACATGGACAT
Vrn-B3	FT-B-INS-F	CATAATGCCAAGCCGGTGAGTAC	1200	57
	FT-B-INS-R	ATGTCTGCCAATTAGCTAGC
vrn-B3	FT-B-NOINS-F	ATGCTTTCGCTTGCCATCC	1140	57
	FT-B-NOINS-F2	GCTGTGTGATCTTGCTCTCC	691
	FT-B-NOINS-R	CTATCCCTACCGGCCATTAG
Ppd-A1	TaPpd-A1prodelF	CGTACTCCCTCCGTTTCTTT	338 (Ppd-A1a.1)	57
	TaPpd-A1prodelR3	AATTTACGGGGACCAAATACC	299 (Ppd-A1b.2)
	TaPpd-A1prodelR2	GTTGGGGTCGTTTGGTGGTG
Ppd-B1	TaPpd-B1proinF1	CAGCTCCTCCGTTTGCTTCC	620 (Ppd-B1a.1)	70, 60
	TaPpd-B1proinR1	CAGAGGAGTAGTCCGCGTGT	312 (Ppd-B1b.1)
Ppd-D1	TaPpd-D1-F1	ACGCCTCCCACTACACTG	315 (Ppd-D1a.1)	54
	TaPpd-D1-R1	TGTTGGTTCAAACAGAGAGC	415 (Ppd-D1b.2)
	TaPpd-D1-R2	CACTGGTGGTAGCTGAGATT
