# Supplementary material for: Fine Mapping of a Novel Heading Date Gene, TaHdm605, in Hexaploid Wheat
Source: Front Plant Sci. 2018 Jul 18;9:1059. doi: 10.3389/fpls.2018.01059 (PMC6058285; doi:10.3389/fpls.2018.01059)
Supplement: TABLE S4 — Agronomic trait datas of the F2 population in the crossing of Chun47 × m605 in Beijing and Xinxiang. [file Table_4.XLSX]

## Sheet: Beijing F2
Table S4 Agronomic trait datas of the F2 population in the crossing of Chun47 × m605 in Beijing and Xinxiang
Plant number	Plant height	Effective tillering	Spike length	Spikelet number per spike	Grain number per spike	1,000- kernel weight	Days to heading
C73	59	8	7	15	23	29.7222	85
C103	64	9	8.5	18	55	33.1884	85
C104	63	13	7	19	51	31.0273	85
C121	45	8	6.5	20	32	22.0553	85
C169	66	11	10	19	24	28.5196	85
C774	73	11	8	17	32	37.5801	85
C384	66	10	8	18	40	36.8	85
C413	58	9	9	20	47	27.2727	85
C446	74	12	8.5	17	54	33.9827	85
C479	66	10	8.5	17	53	31.1613	85
C613	67	12	8	15	33	39.2905	85
C739	62	10	8.5	19	63	30.7473	85
C49	60	8	9	20	59	29.0732	86
C75	77	8	10	19	52	28.623	86
C94	70	10	10	18	45	35.3226	86
C95	69	11	8	18	48	32.4719	86
C96	57.5	5	8	16	38	33.8571	86
C114	69	5	9	20	59	32.2535	86
C116	66	8	8	17	44	35.4464	86
C120	62	4	6	15	30	35.814	86
C156	75	7	7.5	17	32	39.1765	86
C157	77	6	9	21	52	33.4597	86
C163	83	8	10	17	38	38.2253	86
C165	76	11	9	19	42	35.9367	86
C167	52	11	9.5	21	28	21.9217	86
C196	59	11	9.5	21	28	29.2105	86
C224	79.5	11	8	18	42	27.6172	86
C228	81	16	7.5	19	52	35.8507	86
C230	63	18	8	19	36	32.4384	86
C233	64	8	8.5	20	57	29.1093	86
C235	77.5	12	9	19	52	36.8868	86
C236	89.5	10	9	19	48	42.6163	86
C238	81	8	8	19	49	38.8426	86
C241	72	10	8	19	58	32.5847	86
C242	59	9	10	19	44	42.4	86
C243	58	12	9	19	42	24.2232	86
C246	85	9	10	18	28	35.1273	86
C247	66.5	7	9	19	30	36.4615	86
C249	71	7	8.5	18	36	34.6305	86
C253	70	13	8	21	44	31.203	86
C255	84	14	10	19	54	33.2373	86
C259	82	15	8.5	18	41	34.6224	86
C264	55	15	9	19	16	18.5882	86
C280	73	6	7.5	20	39	32.3592	86
C283	69.5	11	11	21	38	28.0282	86
C316	77	8	9	18	47	31.1355	86
C317	72	10	7.5	19	27	30.2055	86
C330	84	7	9	19	51	34.556	86
C332	75	11	8	19	28	27.9138	86
C346	64.5	11	7.5	16	47	30.5357	86
C356	74	11	9.5	19	47	39.5756	86
C359	84	12	9.5	20	54	41.0929	86
C360	71	15	9	19	61	33.4384	86
C369	63	7	9	19	50	29.375	86
C374	77	10	10.5	20	56	32.4422	86
C376	68	7	9	19	46	34.7034	86
C390	80	12	9.5	17	43	29.7812	86
C391	68	10	6	17	27	26.6415	86
C392	70	9	7.5	20	33	28.7461	86
C393	84	7	8.5	19	55	37.2549	86
C397	76	12	8.5	18	50	33.9224	86
C410	51	5	6.5	19	35	24.0244	86
C416	41	3	5	15	24	28.4211	86
C417	51.5	4	8.5	19	35	22.1111	86
C418	71	8	7.5	19	35	30.7623	86
C419	75	11	10	21	59	28.1989	86
C421	64	14	3	19	37	26.1758	86
C422	76	9	10	19	51	34.4344	86
C433	52	11	7.5	17	34	30.7119	86
C434	59	8	8	18	53	37.6596	86
C442	66	6	7	21	60	30	86
C451	77	9	10.5	19	64	31.9783	86
C452	58	7	9.5	19	60	27.6378	86
C469	72	4	7	17	35	39.5699	86
C480	80	10	9	19	54	29.6429	86
C487	65.5	10	9	19	53	27.4684	86
C490	60	6	8	16	51	31.8605	86
C493	57	14	8.5	18	55	26.7778	86
C494	74	14	11	19	50	37.343	86
C497	67	7	7	17	48	28.8845	86
C523	71	14	9	18	44	38.6445	86
C524	71	9	6.5	17	42	39.871	86
C531	65	6	7	17	36	33.5965	86
C533	61	7	7	17	41	32.1226	86
C550	76.5	7	8	19	30	27.9916	86
C601	77	11	10	19	48	36.8148	86
C605	66.5	6	7.5	17	37	36.3158	86
C608	56	5	7	18	41	38.9744	86
C612	72	9	9	19	47	38.0159	86
C618	74	11	8	17	27	31.8209	86
C624	66	7	9	19	42	46.6418	86
C632	50	9	8	17	36	35.9406	86
C705	64	7	9.5	21	68	31.6267	86
C738	56.5	8	9	21	60	25.0294	86
C769	73	9	7	17	42	29.9686	86
C2	67.5	9	7	17	33	33.6686	87
C9	54	3	6.5	14	30	44.1429	87
C14	63	7	7	21	60	31.9718	87
C18	71	9	7.5	20	57	34.3478	87
C33	68	5	9	17	52	31.269	87
C41	73	15	9.5	20	60	26.6138	87
C45	74.5	8	9	19	48	30.678	87
C47	62	5	10	19	54	28.7018	87
C50	61.5	8	7.5	11	22	27.7985	87
C55	60	5	7.5	21	47	30.1685	87
C56	60	5	7	18	46	34	87
C57	78	5	10.5	19	52	40.0641	87
C63	73	9	7	16	30	36.3929	87
C68	77	10	8	17	48	29.7975	87
C70	68	10	6	15	36	30.5328	87
C72	57.5	6	8	19	42	33.1217	87
C74	68	10	9	19	38	23.7943	87
C76	71	5	8	17	34	34.0645	87
C82	72	10	8	18	52	28.9873	87
C83	67	11	9.5	19	52	21.7956	87
C86	75	8	8	17	44	32.8634	87
C90	73	8	8	17	58	35.3585	87
C92	65	5	7.5	19	52	20.614	87
C105	52	7	7	15	24	33.7168	87
C107	72	10	9.5	19	60	35.4125	87
C108	58	6	6.5	16	38	39.7241	87
C109	62	7	7	18	45	27.8981	87
C113	68	6	8.5	19	56	30.2308	87
C118	46	4	7.5	18	20	25.2564	87
C119	66	6	8	19	49	33.9487	87
C123	67	8	7	17	46	28.2775	87
C124	53	13	10	21	58	25.1198	87
C133	63	8	8	15	42	39.6	87
C137	69	7	9	19	36	26.9608	87
C141	71	12	8.5	21	45	30.6129	87
C145	66	6	6	17	22	34.7619	87
C147	70	8	7	20	38	28.617	87
C148	79.5	6	8.5	21	59	40.8642	87
C150	63	4	9	18	32	29.4479	87
C151	62	7	7.5	16	30	31.9111	87
C154	73.5	7	10	19	24	38.9837	87
C160	75	9	9	19	40	29.586	87
C161	45	9	7	21	26	26.2564	87
C171	48	6	8	19	31	28.6719	87
C174	53	13	8	21	28	31.922	87
C179	52	9	8.5	21	40	27.3191	87
C183	76	14	10	19	52	37.0913	87
C185	62.5	7	7	21	48	23.5106	87
C186	67	6	10	21	48	30.3947	87
C198	60	8	6.5	19	31	32.8358	87
C199	71	11	8	21	32	29.6269	87
C205	73	8	8	21	46	35.0725	87
C207	53	12	7	19	33	29	87
C209	74	11	10	19	45	29.078	87
C216	86.5	11	11	19	10	36.5402	87
C217	74	15	8	20	58	36.9762	87
C220	54	4	6.5	19	34	24.6154	87
C222	86.5	9	10	19	52	32.4837	87
C223	79	9	8	19	42	31.4695	87
C225	90	10	7.5	19	56	37.7353	87
C234	69	5	7	20	40	33.2143	87
C237	77	10	10	19	43	40.1748	87
C239	64	11	10	21	54	31.8252	87
C245	57	7	8	19	24	28.3265	87
C248	77	10	8	19	32	25.5233	87
C250	77.5	4	8	18	40	33.9157	87
C257	86	10	9	19	50	32.7987	87
C258	81	11	8	20	22	29.0625	87
C260	74	9	7.5	19	28	34.5041	87
C262	69	6	9	21	42	21.7972	87
C263	75	8	9	21	47	26.878	87
C266	74	8	8.5	18	16	21.6071	87
C267	74	16	8	19	42	30.0329	87
C268	72	18	8	17	23	32.7903	87
C269	69.6	4	7	17	22	38.3784	87
C270	77	12	9	19	39	30.0391	87
C273	83	6	8	21	28	28.6486	87
C274	71	8	7	19	30	32.9747	87
C276	73	11	9	18	38	32.2767	87
C277	73.5	8	8.5	20	26	33.2444	87
C279	73	5	6	19	36	20.3497	87
C281	64	7	7	20	6	27.8	87
C285	60	4	8.5	21	47	27.0349	87
C295	53.5	8	8	17	39	26.9778	87
C301	70	5	6	19	35	30.137	87
C302	79	8	7.5	19	50	36.4626	87
C303	64	4	6	19	44	39.4631	87
C304	64	5	8	21	41	31.8378	87
C307	69.5	9	9	17	42	30.7692	87
C308	85	10	8	18	31	31.856	87
C311	74.5	9	8.5	19	43	27.5714	87
C314	73	5	7.5	19	34	32.5325	87
C318	65	7	6	15	19	21.0317	87
C320	65	16	8.5	17	32	26	87
C326	71	7	8.5	19	22	28.2759	87
C327	65	11	8	17	34	36.3251	87
C329	54	11	7	19	23	21.2857	87
C333	92.5	6	10	19	58	29.2069	87
C334	65	8	6.5	17	20	24.6667	87
C340	71	8	8	17	31	33.3184	87
C348	55	5	6.5	17	43	32.0833	87
C350	56	10	7.5	20	40	29.084	87
C357	65	9	8.5	20	32	40.4348	87
C367	82	7	9	20	48	32.8302	87
C371	61	9	9	21	66	22.1134	87
C373	65	8	10.5	22	53	25.2521	87
C375	80	12	11	21	55	34.3763	87
C378	66.5	7	7.5	19	34	29.7115	87
C379	69.5	6	11	22	47	29.8765	87
C381	71	12	8	19	55	23.625	87
C399	67	6	8.5	21	44	28.0368	87
C405	48.5	4	9.5	19	26	20.1408	87
C411	57	12	6.5	17	33	25.9839	87
C412	58	5	8	17	29	36.087	87
C415	71	6	9	19	37	24.8108	87
C423	50.5	1	6	12	16	44.2857	87
C429	78	8	7.5	17	29	33.4259	87
C430	58	12	6.5	17	31	31.6129	87
C444	52.5	9	7.5	19	53	30.1087	87
C447	88	3	9	17	42	40.7143	87
C448	81	7	8.5	16	39	22.2802	87
C454	85.5	6	10	18	61	33.7121	87
C458	55	6	9	20	52	22.3383	87
C462	79	13	10	21	53	32.5053	87
C466	72	10	8.5	17	43	30.5137	87
C470	66	15	9	20	59	25.1937	87
C472	50	8	7.5	18	54	21.6667	87
C475	78	11	10	20	54	29.5489	87
C484	81	10	9	17	50	39.3605	87
C491	63	7	8	17	42	31.694	87
C498	73	10	9	20	58	32.1246	87
C499	60	13	8	21	53	16.7241	87
C501	61	4	8	19	32	35.2778	87
C505	81	11	11	21	36	19.7283	87
C511	70	11	8	17	48	28.0402	87
C519	63	8	7	17	36	31.9578	87
C529	76	6	8	15	38	33.1707	87
C534	76	8	8	19	50	28.5926	87
C535	46	7	8	19	22	25.3889	87
C536	59	9	8.5	18	20	21.3269	87
C556	65	3	9.5	17	39	27.4775	87
C563	67	8	6.5	17	36	37.4717	87
C576	77	7	10	21	55	29.9512	87
C584	50.5	6	9	21	30	21.4226	87
C588	72	13	7	17	40	27.098	87
C593	74	12	7	17	44	34.0833	87
C594	80	11	8	17	32	36.3291	87
C604	71	9	9	69	17	34.3171	87
C615	61	7	8	20	32	26.0092	87
C623	58	9	7	17	37	26.4706	87
C625	74	8	8.5	17	66	36.124	87
C637	63.5	5	7.5	18	36	31.8919	87
C638	64	5	7.5	17	22	25.1765	87
C645	67	15	10	21	40	21.9785	87
C647	63	10	8	19	40	25.7341	87
C648	60	10	7	20	46	24.0556	87
C679	50	14	9	20	60	24.8681	87
C695	77	9	10	20	66	40.8559	87
C717	72	7	9	19	53	41.1765	87
C752	65	5	7.5	18	44	31.1111	87
C754	64	8	7	17	38	34.9057	87
C757	68	6	6	16	32	34.3439	87
C759	61.5	5	7.5	18	36	36.5873	87
C763	74	7	9	19	54	35.609	87
C764	79	9	9.5	19	42	41.4773	87
C17	44	9	10	19	45	19.878	88
C20	64	9	8	19	53	27.9882	88
C23	70	7	9	18	62	36.1386	88
C28	73.5	4	10.5	20	58	43.9247	88
C30	73.5	6	9	19	30	26.971	88
C34	60	9	10	21	54	28.0634	88
C37	48	9	9	23	46	37.8873	88
C60	55	8	8.5	19	30	27.2619	88
C67	58	5	7.5	17	29	29.3605	88
C71	53	3	8	15	27	26.1818	88
C80	73	7	8	20	60	27.8824	88
C81	55	3	6	16	30	23.7838	88
C93	55.5	4	7	16	50	27.4561	88
C100	69	11	9	21	50	29.8182	88
C102	82.5	9	9	18	49	36.5689	88
C122	78	5	8	18	57	34.6914	88
C125	63	6	7	17	38	25.2222	88
C126	68	7	9	21	68	29.1419	88
C128	61	5	8	21	61	26.4481	88
C129	71	9	7.5	19	52	34.1399	88
C130	40	9	9.5	21	73	21.0119	88
C152	69	5	9	18	51	33.8333	88
C168	54	10	7	19	28	21.3183	88
C172	52	5	9	21	42	24.0606	88
C180	68	10	9	19	49	24.7443	88
C184	66	8	7.5	17	38	32.5085	88
C188	60	8	7.5	21	30	30.9288	88
C191	75	8	9.5	19	58	26.0748	88
C193	58	6	8	17	28	28.8095	88
C194	60.5	8	6	15	22	24.6569	88
C195	79.5	5	8	17	32	29.0476	88
C213	73	13	10.5	21	49	34.6947	88
C219	70	8	7.5	18	42	38.0795	88
C231	70	2	8	16	34	42.5714	88
C251	68	4	7.5	18	14	39.375	88
C256	62	9	7	21	36	27.2075	88
C435	62	9	6.5	17	45	29.1018	88
C271	60	9	10	19	10	26.0541	88
C286	62	10	9	20	26	19.7778	88
C287	61	11	8.5	20	16	23.7226	88
C289	60	9	9	22	26	26.413	88
C290	77	5	8.5	19	48	30.8205	88
C293	58	8	8	20	33	25.7566	88
C306	49	4	7	19	25	24.3548	88
C310	73	6	8	18	40	29.7308	88
C322	73	8	9	21	40	26	88
C324	70	10	8	19	29	30.0823	88
C328	46	4	6	17	19	28.8312	88
C335	73	7	8.5	19	42	32.3636	88
C336	65	9	9	19	38	28	88
C337	60	11	8	17	39	22.8125	88
C343	67	5	8	17	35	29.1351	88
C345	70	3	8.5	18	32	31.25	88
C347	58.5	11	7	18	33	32.2822	88
C353	74	11	9	20	55	24.8966	88
C354	78.5	11	7	19	68	30.1875	88
C358	72	17	8.5	19	56	30.622	88
C372	69	8	6.5	16	26	34.4828	88
C380	81	10	9	19	51	39.1477	88
C385	71	7	7.5	17	39	37.027	88
C386	79.5	11	10.5	19	44	30.7059	88
C395	47	4	8	21	7	20	88
C400	80	5	8	17	32	21.9704	88
C401	61	6	7.5	18	11	20.1923	88
C403	68.5	7	7.5	19	26	25.534	88
C404	61	10	10	19	34	23.0233	88
C409	57	4	7	19	31	31.3043	88
C424	59	5	8.5	17	45	27.8857	88
C431	57	7	6.5	17	37	27.9762	88
C439	73	8	8	17	49	37.5972	88
C440	66	3	9	18	49	31.6935	88
C445	64	8	8	17	49	25.2976	88
C450	61	9	10	18	57	28.3774	88
C457	60	5	6	17	35	23.9423	88
C464	57.5	5	5.5	18	48	20.2273	88
C467	53	10	9.5	23	61	19.3469	88
C471	75	12	10	21	61	46.1258	88
C481	73	4	8.5	20	51	32.1324	88
C483	73	4	7	16	39	39.8361	88
C492	70.5	8	6	18	42	40.9738	88
C496	70	5	8	20	52	32.6794	88
C517	52	5	7	17	5	22.7152	88
C521	79	10	8.5	19	58	41	88
C525	70	6	10	19	46	35.5825	88
C526	64	3	17	16	32	38.4	88
C532	66.5	8	7.5	20	22	25.7051	88
C542	71	11	9	20	58	26.9689	88
C546	73	7	8.5	20	28	27.9032	88
C547	71.5	5	10	18	44	39	88
C548	70	4	10.5	21	38	32.2917	88
C557	57	5	8	21	26	30	88
C559	62	6	7	19	24	27.6042	88
C564	65	8	7.5	18	39	32.8902	88
C566	72	10	7.5	18	52	26.3265	88
C577	62	4	8.5	21	48	20.5729	88
C606	71	9	8	19	42	38.8502	88
C607	60	11	8	19	37	32.2348	88
C609	66	14	9	19	41	24.5182	88
C611	67	15	8.5	19	50	30.1983	88
C616	83	11	9	19	58	33.8684	88
C620	75	10	9	19	47	33.9759	88
C622	71	10	9	19	63	31.6285	88
C634	77	6	7	19	22	28.6667	88
C635	71	6	9	17	30	29.2958	88
C639	79	6	9.5	21	42	29.9167	88
C641	47	5	7	17	34	31.3514	88
C643	59	4	8	17	44	31.7857	88
C649	30	4	4	13	10	27.6923	88
C655	74	4	8	18	38	41.6814	88
C656	74	8	5	19	44	42.0488	88
C657	47	9	7.5	20	20	33.3503	88
C661	74	5	8	19	38	45.2885	88
C665	76	10	7	17	34	28.8686	88
C666	67	7	8	17	35	26.359	88
C667	73	5	7.5	19	32	40.1613	88
C668	57	11	8	21	38	26.481	88
C671	56	7	6	17	18	27.052	88
C688	60	4	7.5	17	30	30.4124	88
C693	48	9	9	21	56	30.4624	88
C698	69.5	9	9	18	44	37.4319	88
C700	57	9	7	20	52	27.0915	88
C701	71	6	8	20	53	31.5888	88
C706	55	9	10.5	22	67	24.4737	88
C707	70	6	10	21	36	35.9333	88
C710	71.5	8	8	18	54	38.9439	88
C711	54	8	7	19	49	31.6975	88
C714	67	11	7	20	52	30.2316	88
C727	72	4	8	17	41	26.8182	88
C730	76	7	9	19	62	32.5385	88
C731	70	11	9	20	58	26.7864	88
C737	48.5	4	7.5	16	25	32.2105	88
C745	77	7	11	19	50	31.5108	88
C746	76	6	10	19	58	24.229	88
C749	55.5	6	8	17	26	43.4286	88
C751	71	7	8.5	18	36	29.7214	88
C758	69	8	7	16	44	38.5772	88
C765	63	7	8.5	19	50	27.2168	88
C766	84	6	10	19	49	43.8462	88
C770	69	6	8	17	16	28.1308	88
C1	67.5	9	10	21	59	40.6742	89
C4	64	10	7	14	26	23.6306	89
C5	71	5	8	18	52	39.3878	89
C7	72	7	8	17	45	18.7654	89
C10	60	8	8	15	42	39.1262	89
C11	73	7	8	15	46	35.124	89
C13	60	4	6	17	28	40.6329	89
C21	80.5	4	7	18	52	30.678	89
C24	62	15	9	21	50	25.442	89
C27	73	8	12	23	46	41.5068	89
C31	52.5	3	9	17	26	24.3182	89
C38	62.5	7	7	20	60	26.2245	89
C40	65	11	8	19	49	30.1042	89
C44	67.5	7	10.5	21	62	25.9149	89
C46	73	4	8	19	54	23.8144	89
C61	74	8	11	18	33	34.3321	89
C62	58	7	8	17	40	33.0516	89
C64	60	1	7.5	15	31	24.7619	89
C66	68	7	8	15	24	31.8152	89
C84	58	6	7	15	33	33.913	89
C110	72	3	7	18	36	32.6882	89
C112	61	4	8.5	19	55	26.75	89
C127	75	6	8.5	19	47	33.8636	89
C146	69.5	6	9	21	49	30.0476	89
C149	73	5	7	16	27	32.1898	89
C153	76	5	9	21	51	24.4318	89
C164	53	5	6	17	20	28.1373	89
C170	52.5	4	7.5	21	28	22.3622	89
C175	49	9	9	23	22	20.8519	89
C182	71	10	8	19	44	31.1605	89
C189	53	4	7	19	29	32.6087	89
C201	57	2	7	19	26	98.4211	89
C202	64	4	8	19	31	31.7647	89
C203	66	11	6.5	15	30	14.0654	89
C206	81	5	8.5	18	48	26.6467	89
C218	59	12	6.5	17	24	27.3123	89
C221	54	3	5.5	17	24	17.3171	89
C226	86.5	5	8	19	40	36.646	89
C227	80.5	14	9.5	21	58	27.4901	89
C252	56	4	7.5	19	11	25.1266	89
C254	89	6	8	18	38	33.6429	89
C284	62	8	9.5	21	34	30.6494	89
C288	75	3	8	19	36	35	89
C291	47	11	8	19	22	21.5385	89
C298	60	3	6.5	15	25	24.75	89
C309	88.5	5	8	20	48	41.6667	89
C325	87	10	8.5	21	65	30.6378	89
C331	85	4	8	19	29	33.0469	89
C338	63	12	8	21	38	33.3333	89
C344	59	3	9	21	30	27.0588	89
C349	76	5	9.5	18	46	33.7143	89
C361	61	11	8	18	32	22.8862	89
C363	76	13	8.5	19	28	37.234	89
C364	82	18	10.5	21	66	26.1897	89
C366	74	14	9.5	21	44	31.25	89
C382	84	12	10	19	53	25.7647	89
C383	68.5	20	10	20	46	30.2698	89
C406	60	9	7.5	19	38	28.6861	89
C407	63	5	7	18	33	29.2308	89
C408	43.5	8	8	18	35	21.1905	89
C414	51	4	5	13	16	26.7606	89
C426	55	?	5.5	13	26	32.5	89
C427	63	3	6.5	15	45	38.4211	89
C432	71	10	7	15	29	33.6066	89
C436	57	8	7.5	19	46	25.1119	89
C438	61	7	10	19	53	32.9831	89
C441	80.5	6	7.5	16	30	27.7273	89
C459	50	9	9	19	31	18.1818	89
C460	51	8	8	19	37	28.9922	89
C461	56	13	9	21	48	21.6188	89
C476	78	5	7	16	38	40.0649	89
C477	63.5	9	7	19	49	26.967	89
C482	66	5	7.5	19	66	28.1081	89
C486	66	7	9	18	57	28.7374	89
C495	84	4	8.5	17	47	40.0971	89
C500	65	3	7	18	29	31.0938	89
C504	62	1	7	15	29	29.6774	89
C506	59	9	8.5	19	51	27.6022	89
C507	62	4	7.5	19	12	27.8912	89
C510	58	4	6.5	17	18	21.3265	89
C514	64	9	9.5	19	42	24.5477	89
C520	51	4	7	17	26	27.9433	89
C528	72	5	10	19	51	41.2903	89
C538	85	10	8.5	21	65	30.4946	89
C539	66	12	10	21	54	20.7407	89
C540	74	6	8	17	39	39.9585	89
C543	81	14	8.5	18	54	27.6493	89
C545	72	9	8.5	19	38	26.0435	89
C554	66	4	8	18	32	26.4336	89
C558	75	6	8	19	39	26.6667	89
C561	72.5	6	8	19	30	40.0562	89
C568	78	10	8.5	20	64	32.62	89
C570	64	10	8	16	18	21.5111	89
C571	76	8	7.5	17	38	36.9403	89
C574	67	9	8.5	19	40	30.5946	89
C578	59	6	8	19	30	25.4248	89
C585	88	10	8.5	18	52	28.9633	89
C587	52	7	8	19	26	20.7937	89
C591	71	4	8.5	19	28	23.1148	89
C592	81	7	9	18	50	28.1053	89
C596	74	7	8	21	30	24.9123	89
C597	68	6	7	19	47	27.8646	89
C599	66	5	8	19	43	31.3793	89
C600	66	6	8	19	40	32.25	89
C602	53	6	8	13	20	43.1667	89
C610	73	6	8	17	44	42.5641	89
C629	59.5	4	10.5	19	14	20.9524	89
C633	74	2	9	17	37	28.5714	89
C642	69.5	4	9	18	46	49.7382	89
C646	71	5	9	19	46	41.4857	89
C650	78.5	8	8.5	17	41	37.1044	89
C651	49	12	7	19	38	23.3875	89
C652	66	13	10	21	66	26.9854	89
C662	47	6	8	19	8	17.8289	89
C664	68	8	6.5	15	35	36.1176	89
C670	55	7	8	17	8	32.1429	89
C672	80	12	9	19	51	27.8873	89
C677	74	8	10	18	42	31.4154	89
C681	56	3	7.5	17	46	23.68	89
C685	41	6	6.5	17	28	18.5455	89
C687	76	5	9.5	20	44	32.5749	89
C691	77	11	7	16	38	31.2	89
C692	67	6	7	17	34	36.9643	89
C702	62	4	7	19	46	36.875	89
C703	62	3	7	17	52	35.3719	89
C708	62	3	7	17	41	30.4598	89
C712	64	4	7.5	19	62	29.7949	89
C715	52.5	6	9	18		25.1136	89
C716	64	11	8	19	36	33.5211	89
C719	56	10	8.5	19	56	22.4882	89
C723	67.5	6	7.5	16	46	29.9281	89
C725	72	5	9.5	19	62	41.3529	89
C726	48	5	8	21	55	23.6111	89
C740	61	2	6	17	11	36.6667	89
C741	72	7	9	18	57	37.7536	89
C742	44	4	7.5	18	40	32.1698	89
C744	61.5	7	8	19	50	35.8	89
C755	84	10	10	20	40	39.8864	89
C767	46.5	5	6	18	28	30.5747	89
C768	59	6	8	20	45	30.6061	89
C771	82	6	8	19	32	30.6335	89
C773	67	10	6	17	44	31.2312	89
C3	58	8	6	14	20	37.541	90
C8	66.5	6	9	17	38	35.7471	90
C16	42	1	5.5	13	0	40	90
C32	65	7	7	17	52	35.9641	90
C39	76	4	8	17	42	30.5155	90
C54	50	6	7	17	32	25.3521	90
C69	60	9	7	17	6	23.5714	90
C85	70.5	7	9	20	60	29.5	90
C88	82	10	9	18	51	35.1282	90
C89	50	5	7.5	20	48	21.7857	90
C155	66	10	7.5	14	28	35.1471	90
C176	50	2	6	17	24	27	90
C177	67	4	9	21	34	34.4037	90
C208	68.5	4	6	15	20	32.0408	90
C214	76.5	7	8.5	17	27	28.973	90
C278	76	7	6	19	22	31.5842	90
C319	62	5	7	19	14	22.4272	90
C389	54	4	7	17	14	17.7966	90
C398	45	12	6.5	14	4	26.8182	90
C425	56	3	8	16	34	23.4211	90
C516	56	4	6	17	19	31.3699	90
C552	54	2	6	15	20	28.1034	90
C581	64	2	6.5	18	26	34.6154	90
C583	78	3	9	19	47	26.6667	90
C603	67	4	8	17	43	40.4516	90
C617	67	3	8	15	23	29.0698	90
C630	62	6	7	13	26	34.4444	90
C631	72	6	9	19	52	24.6818	90
C683	61	3	8.5	21	52	31.2037	90
C689	69.5	5	8	18	46	29.9315	90
C720	45	4	6	14	6	37.2727	90
C724	72	19	7	12	24	24.3429	90
C732	68	6	6.5	14	26	37.6056	90
C743	77	11	8.5	18	33	39.2581	90
C772	61	12	7	17	24	22.8723	90
C12	75	5	9	18	45	34	91
C19	72	4	6.5	19	42	37.6923	91
C42	66	7	9	19	61	28.3582	91
C51	66	3	8	18	42	35.1	91
C52	50	3	8	15	31	25.122	91
C53	61	3	9	17	47	35.3097	91
C58	82	7	9	19	42	27.8968	91
C78	48	10	9	19	16	21.0714	91
C135	45.5	1	8	18	18	23.2609	91
C158	67	7	7.5	13	10	22.2807	91
C162	57	7	7.5	21	24	24.4366	91
C200	70	2	10	17	27	24.8485	91
C210	52	9	7	19	22	19.0244	91
C240	62	5	7.5	15	24	38.6364	91
C321	58	13	7	19	12	17.1077	91
C323	72	13	9	19	30	29.235	91
C342	58	7	7	13	21	32.1277	91
C387	62	4	9	19	35	28.5246	91
C437	61	5	8	15	37	30.4636	91
C456	52.5	11	6.5	13	23	25.5333	91
C463	53	14	6.5	16	29	19.1209	91
C474	43.5	4	5.5	14	27	32.2222	91
C478	69	12	6.5	15	25	34.9123	91
C508	62	6	7.5	19	28	34.4604	91
C518	46	13	9	19	30	27.5194	91
C573	56	7	7	16	19	28.75	91
C586	56	4	7.5	17	14	22.381	91
C619	69	5	8	17	34	31.2593	91
C644	61	5	7	15	27	30.6557	91
C653	45	2	7	17	7	36	91
C658	75	7	7	15	25	42.2222	91
C728	39	2	6	13	18	17.8723	91
C678	40	5	7	17	30	23.5714	91
C694	66	4	8.5	21	58	33.937	91
C699	53	9	8	18	58	27.5227	91
C704	66.5	3	9	18	61	30.9565	91
C729	76	5	7	15	27	32.6772	91
C748	67.5	10	7	17	30	32.8276	91
C15	47	6	6.5	15	26	25.7025	92
C22	63.5	13	6	13	65	32.2917	92
C25	84	12	9	16	41	33.2865	92
C26	66	12	8	13	34	32.3692	92
C29	68	13	8.5	17	35	26.4883	92
C35	77	12	9	18	45	37.5	92
C43	58	4	9	19	56	20.1053	92
C65	57	18	8	17	31	20.5805	92
C87	51.5	9	7.5	17	38	19.55	92
C97	72	11	9	14	38	24.8731	92
C98	60	5	7	13	22	34.1489	92
C111	67	5	7	17	38	27.482	92
C132	64	4	7	18	26	28.6239	92
C134	57	6	7	15	24	33.3758	92
C138	59.5	4	5.5	14	14	23.7647	92
C144	58	12	8	15	29	25.8148	92
C159	62	9	8	15	16	26.2222	92
C181	90	10	9.5	19	56	34.7547	92
C229	87	10	8	15	36	35.2652	92
C297	77	8	8	13	15	20.3401	92
C299	50	5	6.5	15	16	32.4	92
C355	77	12	9	19	35	37.7083	92
C365	55.5	4	7	18	20	29.8413	92
C402	59	7	6.5	15	16	33.0952	92
C420	56	7	7	13	10	22.3881	92
C453	73	13	9	15	32	22.1053	92
C503	51	13	7.5	16	35	26.6667	92
C509	45	5	8	19	18	26.3158	92
C522	79	10	7	17	40	35.5517	92
C541	68	6	7.5	13	34	25.2336	92
C560	42	6	6	13	6	36.6667	92
C575	62	9	7	14	26	27.6048	92
C580	73	6	7.5	17	33	31.5625	92
C614	72	4	7	15	7	23.4783	92
C626	79	9	7	15	33	35.0182	92
C640	59	6	6	17	5	22.3529	92
C675	69	10	8	13	33	31.5111	92
C713	65	12	6	14	21	32.7225	92
C718	80.5	9	9	18	47	26.4528	92
C747	82.5	17	7	14	28	37.871	92
C760	69	8	8	21	16	32.5664	92
C761	65	11	7.5	16	26	33.2558	92
C142	66	10	6.5	12	36	29.0541	93
C178	75	8	7.5	19	50	29.5067	93
C212	75	14	7.5	14	35	23.7857	93
C377	73	12	8	15	28	28.6275	93
C465	79	12	8	15	29	23.6216	93
C488	38	7	6.5	15	18	29.0323	93
C530	71	10	6	15	24	40.6849	93
C549	74.5	7	8	15	24	18.6458	93
C565	49.5	16	8	16	25	30.2521	93
C572	74	8	8.5	19	36	27.9649	93
C621	46.5	3	7	15	20	27.3913	93
C654	51	6	8	16	13	25.3521	93
C659	70	10	8	12	20	35.5	93
C669	59	13	8	16	28	41.5	93
C690	80	7	5.5	13	24	20.8633	93
C722	50	3	5.5	15	25	31.75	93
C48	55	9	9	15	22	27.9012	94
C59	42	6	5.5	15	25	26.6154	94
C77	58	7	8	13	25	26.4063	94
C101	67	8	8	14	40	30	94
C115	55	7	9	16	32	27.1098	94
C292	80	10	7.5	16	8	28.2443	94
C296	66	12	8	17	33	26.6292	94
C300	55	14	9	18	33	27.4074	94
C341	58.5	8	8	15	14	20.9929	94
C362	44	10	6.5	15	18	28.0137	94
C775	55.5	2	6	14	9	24	94
C428	63.5	14	7	16	29	29.641	94
C473	65.5	10	7	14	29	31.5135	94
C485	69	23	8.5	13	31	29.9101	94
C527	61	13	7	13	19	23.8462	94
C555	54	12	9	17	18	23.8645	94
C569	61	8	7.5	1	20	26.4674	94
C627	42	1	5	13	14	18.3333	94
C709	64	7	7.5	16	22	22.1429	94
C750	45	12	8	13	25	26.7323	94
C756	58	10	7	16	21	34.0397	94
C91	67	3	5.5	16	34	30.7216	95
C99	55	7	7	15	31	25.0962	95
C117	81	10	9.5	17	50	25.0622	95
C131	72	15	7.5	17	34	30.7542	95
C143	71	11	7.5	15	26	34.593	95
C166	80	7	8	15	24	27.2832	95
C190	69	11	8	17	39	25.4817	95
C211	69	14	7	15	25	32.1083	95
C215	59	5	7.5	15	26	28.7755	95
C272	44	10	7.5	18	6	15.2066	95
C294	63	15	9.5	18	18	22.7815	95
C305	72	8	8.5	15	35	37.9444	95
C351	79	7	8	15	37	32.7273	95
C352	66	13	7.5	17	45	20.9949	95
C370	60	4	6.5	14	30	28.7629	95
C489	59	9	6.5	15	36	34.6207	95
C515	65	9	6.5	14	22	30.1688	95
C553	51	5	7	17	12	31.3559	95
C567	70	3	8.5	14	30	28	95
C579	42	12	7	16	12	20.1744	95
C674	57	9	7	15	32	31.2403	95
C140	47	8	0.5	14	20	24.3046	96
C187	66	6	8	11	26	32.5758	96
C265	56	4	5.5	15	11	19.6154	96
C282	68	13	6	14	15	26.9545	96
C388	55	11	7.5	15	12	30.9375	96
C443	72	9	10	21	69	30.7602	96
C455	71	6	6	18	25	24.3429	96
C502	76	6	6.5	16	24	25.1485	96
C544	68.5	5	8	17	28	29.2958	96
C686	50	15	6	14	28	20.9459	96
C696	53.5	9	8	15	17	16.6667	96
C697	43	23	6	15	32	25.7248	96
C36	76	15	7	13	24	23.4173	97
C106	74	10	7	15	44	31.7722	97
C136	40	3	6.5	12	1	21.2	97
C275	58	4	8	15	27	24.7191	97
C312	82	8	7.5	15	32	40.23	97
C449	76	7	7	16	34	22.2609	97
C676	69.5	7	7	14	22	34.4231	97
C139	54	2	5.5	13	12	26.3636	98
C339	69	6	8.5	15	28	28.7786	98
C368	89	14	7.5	16	28	26.4894	98
C396	54.5	10	7.5	15	20	30.1389	98
C582	45	7	9.5	15	25	27.3418	98
C192	56	8	7.5	17	22	23.4783	99
C513	70	7	6.5	13	20	23.5135	99
C589	64	11	6.5	13	16	25.1534	99
C663	52	3	7.5	15	7	14.7619	99
C673	67	11	7	15	13	19.1071	99
C232	67	8	8	16	26	38.1343	100
C204	50	3	5	11	10	31.3158	102
C776	38	5	5	13	11	19.5556	102

## Sheet: Xinxiang F2
Table S4 Agronomic trait datas of the F2 population in the crossing of Chun47×m605 in Beijing and Xinxiang
Plant number	Plant height	Effective tillering	Spike length	Spikelet number per spike	Grain number per spike	1,000- kernel weight	Days to heading
XC475-701	34	6	4	8	3	13.3333	184
XC475-2529	94	24	10.5	20	56	41.85	189
XC475-2788	75	8	10.5	16	34	51.7	189
XC475-2789	56	14	7.5	18	30	28.9474	189
XC475-2798	78	12	9.5	19	40	51.4097	189
XC475-2807	81	20	10	17	38	59.75	189
XC475-2808	71	12	11	19	36	50.05	189
XC475-2815	73	12	10	19	36	51.35	189
XC475-2816	82	19	18	11.5	18	13.38	189
XC475-2823	74	12	11	23	56	48.36	189
XC475-2824	68	6	8.5	22	48	43.55	189
XC475-2825	84	18	10.5	20	44	49	189
XC475-2828	77	26	11.5	18	44	47.4	189
XC475-2850	68	12	7	16	42	50.25	189
XC475-2869	69	17	9	19	38	44.2	189
XC475-2870	68	7	9	18	46	32.5294	189
XC475-2918	70	14	8	19	42	39.8	189
XC475-107	73	14	8.5	20	38	56.5	190
XC475-136	80	20	9.5	22	44	44.45	190
XC475-169	97	16	10	22	34	44.8	190
XC475-296	95	16	9	19	40	45.85	190
XC475-303	87	14	11.3	21	32	48.75	190
XC475-452	91	20	10.2	22	50	45.2	190
XC475-469	65.5	11	11.5	22	54	40.15	190
XC475-494	91	9	8.5	18	50	27.65	190
XC475-1036	98	24	11	22	46	44.35	190
XC475-1412	87.5	8	9	20	46	43	190
XC475-2806	52	25	7.5	13	34	38.4375	190
XC475-2237	85	12	11	24	52	43.3	190
XC475-2296	80	17	10	22	50	48.2	190
XC475-2749	90	16	11	22	66	36.65	190
XC475-2784	62	12	8.5	19	42	43.1	190
XC475-2787	73	15	8	19	44	46.55	190
XC475-2792	80	9	11.5	19	36	25.1596	190
XC475-2794	66	11	7	18	42	48.45	190
XC475-2795	73	12	9.5	20	46	46	190
XC475-2799	66	5	8.5	17	38	42.013	190
XC475-2803	77	14	9	17	40	46.9	190
XC475-2805	74	20	10	19	50	50.2	190
XC475-2917	71	12	11	20	50	43.85	190
XC475-2806	69	20	8	15	36	42.15	190
XC475-2811	69	14	10.5	19	48	32.3	190
XC475-2813	77	19	10	19	38	40.4	190
XC475-2817	63	12	8.5	20	52	45.4	190
XC475-2821	69	15	11	19	48	45.65	190
XC475-2829	67	5	7.5	17	36	35.4255	190
XC475-2831	71	6	8	19	40	45.3211	190
XC475-2835	70	9	7.5	19	46	38.3969	190
XC475-2836	76	8	8	16	28	40.2	190
XC475-2851	66	11	8	17	34	45.8824	190
XC475-2853	58	6	6.5	15	42	39.1915	190
XC475-2855	74	10	6.5	14	24	48.3775	190
XC475-2861	83	5	9	18	46	47.6531	190
XC475-137	70	9	9	22	36	44.25	191
XC475-425	90	13	9.5	20	32	37.0769	191
XC475-564	83.5	25	10	20	50	40.1	191
XC475-675	88	15	10	22	50	46.55	191
XC475-2859	86	13	9	19	48	43.2979	191
XC475-2790	67	11	6	14	26	48.95	191
XC475-2818	68	11	6.5	17	42	46.8	191
XC475-2826	50	21	6	16	34	37.5	191
XC475-2832	73	15	8.5	17	42	46.85	191
XC475-2834	60	2	7	17	36	47.6596	191
XC475-2852	71	10	10.5	8	38	49.3581	191
XC475-2856	68	10	9	22	56	43.85	191
XC475-2859	68	5	7.5	21	46	50.4592	191
XC475-2	61	17	7	16	34	36.4	192
XC475-19	64	9	10.5	22	42	52.5	192
XC475-34	45	12	9.5	22	28	25.0222	192
XC475-38	73	12	9	22	46	36.7	192
XC475-39	67	7	10	22	56	41.9355	192
XC475-40	62	16	10	22	44	33.75	192
XC475-44	76	21	10	22	60	40.25	192
XC475-70	74	21	11	20	58	42.55	192
XC475-132	81	12	8.5	18	48	45.75	192
XC475-142	76	21	10	22	62	39.1	192
XC475-143	84.5	8	9.5	18	44	36.1728	192
XC475-147	76	19	11	22	60	39.15	192
XC475-196	72	8	8	16	34	39	192
XC475-242	80	21	9.5	20	34	45.45	192
XC475-261	60	16	9	24	46	30.65	192
XC475-340	76	13	12.4	23	50	39.2	192
XC475-409	74	16	10	24	48	39	192
XC475-410	46	11	9	21	40	24.9658	192
XC475-411	68	20	8	24	54	35.9	192
XC475-457	79	19	106	24	56	39.7	192
XC475-532	92	19	12	20	50	39.75	192
XC475-535	63.3	20	10.3	20	50	30.1	192
XC475-659	77	22	10	20	48	40.5	192
XC475-663	70	22	8	20	46	41	192
XC475-692	77	19	10	22	54	41.85	192
XC475-696	77	13	10	23	66	39.75	192
XC475-1005	93	19	10.5	25	68	41.2	192
XC475-1139	102	13	12	19	42	47.4684	192
XC475-1170	85	12	7	18	34	38.4332	192
XC475-1187	99	18	11.5	16	40	39.5	192
XC475-1217	94	23	9.5	17	40	47.65	192
XC475-1330	67	16	8.5	21	50	37.95	192
XC475-1331	56	17	7.5	20	34	42.5	192
XC475-1386	87.5	18	9.3	21	54	41.1	192
XC475-1398	59	19	7.5	20	52	33.3	192
XC475-1428	73.5	13	8.3	21	58	39.75	192
XC475-1535	69.5	17	10.2	22	68	38.2	192
XC475-1566	55.5	11	8	20	32	46.3721	192
XC475-1572	60	10	11.5	22	60	38.65	192
XC475-1628	95	19	11.5	22	48	34.55	192
XC475-1636	80	14	10.5	24	62	43.8	192
XC475-1649	84	9	9.5	23	56	40.45	192
XC475-1652	103	13	11	25	52	48.65	192
XC475-1653	99	20	10	16	40	29.7	192
XC475-1657	75.5	15	8	20	50	36	192
XC475-1665	71	20	10	24	60	32.5	192
XC475-1694	68	21	10	24	58	28.85	192
XC475-1697	71	12	11	22	48	36.4	192
XC475-1704	75	23	10.5	24	52	37.9	192
XC475-1769	72	12	9.5	20	42	42	192
XC475-1794	83	15	10	22	48	40.95	192
XC475-1825	91	19	10.5	20	60	46.65	192
XC475-1858	76	24	10.5	24	54	40.45	192
XC475-1865	84	15	10.5	21	64	39.7	192
XC475-1871	78	13	7.5	20	46	37.75	192
XC475-1877	78	13	8.5	21	38	35.1	192
XC475-1906	85	11	7.5	19	36	46.3158	192
XC475-1924	82	11	7.5	20	42	40.45	192
XC475-2125	70	15	11	20	54	37	192
XC475-2155	56	13	10	22	24	44.6715	192
XC475-2157	85	13	8	17	42	30.65	192
XC475-2161	63	19	10	22	58	33.35	192
XC475-2207	69	24	18.5	22	62	32.8	192
XC475-2214	86	17	9	20	44	50.15	192
XC475-2229	85	12	9	22	50	40.25	192
XC475-2282	86	13	10.5	22	56	43.8	192
XC475-2392	86	19	8.5	22	44	40.3	192
XC475-2584	78	28	10	19	48	40.15	192
XC475-2651	27	11	11	24	60	36.1	192
XC475-2662	79.5	24	11.5	20	72	41.65	192
XC475-2670	97	24	13	22	60	43.3	192
XC475-2740	91	24	12	25	66	45.35	192
XC475-2745	80	16	9.5	24	56	44.55	192
XC475-2747	74	26	11	24	56	30.45	192
XC475-2785	35	8	3.5	15	40	29.375	192
XC475-2786	34	7	3.5	16	42	34.7783	192
XC475-2791	36	9	4	16	30	37.1204	192
XC475-2793	58	11	7.5	18	38	28.9524	192
XC475-2809	64	9	8	19	48	42.55	192
XC475-2814	61	6	7.5	17	42	44.6114	192
XC475-2819	20	13	3.5	17	38	34.05	192
XC475-2822	82	12	11	20	50	49.35	192
XC475-2830	58	10	6.5	18	32	43.3429	192
XC475-2864	66	13	8	20	52	42.5	192
XC475-2865	66	15	7	17	36	39.6226	192
XC475-2866	68	9	7.5	17	34	41.25	192
XC475-2868	74	10	10	21	46	47.65	192
XC475-4	88	23	12	24	62	40.8	193
XC475-10	65	13	10.5	22	52	35.75	193
XC475-23	69	20	12	26	74	42.1	193
XC475-35	58	7	10	24	60	33.96	193
XC475-36	70	17	9	20	56	32.6364	193
XC475-42	67	20	8	18	32	28.45	193
XC475-57	62	17	12	28	60	31.7	193
XC475-60	49	4	7.5	22	26	35.3933	193
XC475-64	56	13	7	19	42	42	193
XC475-67	56	13	9.5	20	76	30.45	193
XC475-69	61	20	10.5	22	42	46.15	193
XC475-73	59.5	30	8	18	30	30	193
XC475-79	79.3	10	8.5	20	40	42.6271	193
XC475-80	80.5	11	8.5	24	44	43.8235	193
XC475-86	75	16	11	24	54	36.1	193
XC475-90	74.5	17	10.5	22	50	35.45	193
XC475-92	76	8	9	18	13	38.8043	193
XC475-93	82	15	11	22	58	39.5	193
XC475-98	81	18	7	18	26	38.0741	193
XC475-100	70	21	9	20	56	39.3	193
XC475-109	65	15	9.5	24	38	35.65	193
XC475-111	68	10	10	22	66	41.4	193
XC475-117	61	22	11	22	48	32.95	193
XC475-126	79	16	10	22	48	40.8	193
XC475-135	60	7	8.5	20	36	69.6429	193
XC475-138	64	25	9	20	42	26.85	193
XC475-139	63	10	9	18	48	33.95	193
XC475-140	78	22	9	20	32	42.4	193
XC475-144	80	18	8	20	36	43.2	193
XC475-159	71	15	10	22	52	41.6	193
XC475-161	70	27	6.5	14	22	39.7	193
XC475-170	59	6	9.5	22	34	36.2733	193
XC475-171	66	14	13	26	76	29.45	193
XC475-174	72	10	8	16	30	29	193
XC475-180	54	11	8.5	20	52	41.1301	193
XC475-185	101	30	12	20	34	37.05	193
XC475-197	71.5	14	10	20	50	38.85	193
XC475-198	54	19	8	16	44	41.1	193
XC475-200	76	9	10	24	44	42.305	193
XC475-201	65	15	9	18	32	44.8	193
XC475-202	54	19	9.5	22	44	26.9	193
XC475-211	70	12	9	26	54	41.2	193
XC475-216	71	11	12	22	60	41.85	193
XC475-227	67	27	11	24	60	40.7	193
XC475-233	90	22	9	22	40	44.9	193
XC475-240	92	19	9	18	32	43.8	193
XC475-241	83	11	9	22	54	37.95	193
XC475-259	64	8	7.5	22	40	39.7573	193
XC475-264	84	22	10	22	44	41	193
XC475-290	82	17	9	20	34	30.55	193
XC475-298	66	17	12	25	52	35.3	193
XC475-299	78.5	11	7.8	22	44	45.5556	193
XC475-301	59.5	14	10.5	25	52	32.45	193
XC475-327	72.5	15	11.7	23	58	38.5	193
XC475-331	90.2	17	11	18	30	44.1748	193
XC475-334	73	12	8.3	22	36	41.5385	193
XC475-338	64	20	8.5	21	48	47.85	193
XC475-352	66	7	10.5	18	40	46.7708	193
XC475-365	90	13	10	23	40	41.25	193
XC475-368	80	14	9	22	52	37.75	193
XC475-374	83	15	10.5	20	50	37.3	193
XC475-382	81	15	9	18	38	36.45	193
XC475-401	74	20	8.5	21	48	41.7	193
XC475-404	90	12	8	20	44	38.2969	193
XC475-405	72	10	9	22	40	39.5021	193
XC475-406	77	17	7.5	17	24	45.1	193
XC475-427	90.3	12	9	18	38	46.65	193
XC475-430	75	15	9	20	50	34.65	193
XC475-439	81.5	19	10.5	18	32	37.65	193
XC475-450	68	11	10.2	18	52	39.1	193
XC475-454	75	17	8	18	30	37.65	193
XC475-472	66	18	10.5	22	48	34.3	193
XC475-476	87	15	11	22	52	43.65	193
XC475-483	83	16	10	20	50	40.55	193
XC475-485	62.5	16	9.5	22	36	36.35	193
XC475-487	60	19	9	18	12	32.8	193
XC475-490	85	11	9.1	20	50	36.8953	193
XC475-528	70.5	8	9	20	42	36.45	193
XC475-2878	90.5	7	9.5	20	44	37.0507	193
XC475-573	73	22	9	19	42	40.6	193
XC475-582	82	22	10	21	66	41.2	193
XC475-623	71	25	9.5	22	50	40.25	193
XC475-636	78	15	10	22	48	44.15	193
XC475-650	52	12	9	24	28	28.3	193
XC475-654	78	11	8	20	46	41.15	193
XC475-683	69	19	7.5	22	42	32.35	193
XC475-685	74	15	10	22	56	40	193
XC475-2881	53	2	6	15	28	20	193
XC475-728	76	15	8.5	20	40	43.15	193
XC475-752	82	21	10	22	64	43.55	193
XC475-792	92.5	13	10.4	22	50	45.75	193
XC475-784	87	31	10.9	22	68	39.25	193
XC475-803	92	25	10.3	23	64	46.7	193
XC475-822	80.7	8	11	22	44	31.1	193
XC475-823	85	28	12.7	24	54	29.9	193
XC475-839	92	21	11.5	12	60	39.2	193
XC475-846	86	11	12.5	25	56	37.9	193
XC475-850	98	22	12	24	54	39.1	193
XC475-855	77	13	10.5	24	45	38.2	193
XC475-856	76	22	9.5	19	42	35.3	193
XC475-865	90	14	10.5	20	62	45.7	193
XC475-877	75	19	10.5	19	50	34.4	193
XC475-884	66	18	8.5	19	44	38.3	193
XC475-894	92	19	13	26	92	34.7	193
XC475-908	87	18	11	21	56	40.5	193
XC475-1194	90	12	8.5	19	48	44.3	193
XC475-1197	85	21	10	21	52	40.25	193
XC475-1512	101	23	12	44	60	43.55	193
XC475-1550	94	19	9.5	20	42	41.7	193
XC475-1655	80	12	11	22	54	39.8	193
XC475-1656	90	10	11.2	20	64	38.25	193
XC475-1676	83	15	11	24	60	44.6	193
XC475-1677	102	24	10.5	24	56	45.15	193
XC475-1714	92	13	11	20	62	40.8	193
XC475-1760	84	14	9	19	38	39.85	193
XC475-2425	63	5	9.5	21	50	40.452	193
XC475-20	80	17	10	20	48	39.65	194
XC475-530	70.5	11	9.5	20	44	38.75	194
XC475-546	82.5	14	10	16	32	46.8	194
XC475-567	62	19	9.5	20	34	25.9	194
XC475-568	54.5	12	9.5	20	44	35.25	194
XC475-575	60	20	9.5	22	70	31.8	194
XC475-578	92.5	13	10.5	22	56	41	194
XC475-612	79	10	10.5	20	52	35.2	194
XC475-618	74	22	11	22	42	45.5839	194
XC475-626	75	20	11	24	74	38.75	194
XC475-632	73	23	9	23	54	43.15	194
XC475-634	59	21	11	24	70	32.8	194
XC475-635	59.5	16	7	21	36	34.55	194
XC475-641	78.5	15	8	21	54	46.4	194
XC475-646	66	23	10	22	44	42.45	194
XC475-649	84	22	9.5	20	30	37.15	194
XC475-661	49	14	8.5	18	40	37.6562	194
XC475-668	70	15	10	22	48	37.95	194
XC475-673	93	27	12	20	50	40.55	194
XC475-677	67	21	8.5	22	50	33.5	194
XC475-689	56	28	10	22	66	29.7	194
XC475-694	71	12	10.5	21	58	41.05	194
XC475-702	83	22	10.5	23	66	41.05	194
XC475-719	80	6	9.5	20	40	39.95	194
XC475-724	62	11	9.5	22	50	35.25	194
XC475-746	51	11	9.5	22	36	28.4762	194
XC475-751	59	19	10.5	24	52	25.1	194
XC475-773	68	9	9	20	50	36.9118	194
XC475-776	69	12	10.5	22	48	38.3062	194
XC475-777	78	15	12.5	24	27	41.9643	194
XC475-785	82	9	10.5	20	40	34.05	194
XC475-786	78.5	12	13	24	54	51.6	194
XC475-789	70	8	8.8	32	42	34.7015	194
XC475-810	64.4	20	10.7	24	72	37.9	194
XC475-825	66.5	17	10	22	44	29.65	194
XC475-831	83.8	10	10	22	54	37.3	194
XC475-836	78	30	9	22	44	40.3	194
XC475-837	73	10	10	21	52	36.45	194
XC475-867	86	13	11.5	24	58	35.8	194
XC475-868	88	9	9	23	50	30.5	194
XC475-882	80	14	10.5	21	43	39.8	194
XC475-898	79	15	10.5	19	56	35.1	194
XC475-909	41	3	9	20	20	29.1304	194
XC475-927	76	11	8.5	19	46	30.5	194
XC475-933	80	17	10	16	46	38.2	194
XC475-940	82	13	11.5	22	52	34.45	194
XC475-943	93	12	11.5	21	46	37.5	194
XC475-949	68	19	11.5	22	54	34.6	194
XC475-950	106	22	11	18	46	49.25	194
XC475-977	92.5	17	10	22	60	43.05	194
XC475-978	76	10	10.5	24	60	35	194
XC475-980	76	24	12	24	64	28.2	194
XC475-992	104	19	11.5	21	58	45.85	194
XC475-994	91	22	9.5	23	64	40.65	194
XC475-996	88	16	9	23	58	42.3	194
XC475-1007	66	31	10.5	25	58	27.35	194
XC475-1016	100	16	10	19	62	42.55	194
XC475-1037	73	23	12	22	58	32.4	194
XC475-1040	70	15	11.5	26	60	29.7	194
XC475-1041	84	11	11	23	64	44.45	194
XC475-1050	69.5	10	10	21	48	44.3	194
XC475-1073	72	14	12	24	78	34.6	194
XC475-1074	90	8	11	20	66	38.3	194
XC475-1089	90	33	10.5	18	50	41.15	194
XC475-1104	76	13	12.5	19	58	37.9649	194
XC475-1107	72	16	11	23	62	40.3	194
XC475-1119	74	15	10	22	54	37.65	194
XC475-1120	79	18	11.5	19	48	34.35	194
XC475-1127	64	13	9	21	54	42.3	194
XC475-1128	59	16	14	26	66	37.7	194
XC475-1135	68	24	11.5	23	54	38.5	194
XC475-1140	91	16	12	21	62	39.45	194
XC475-1163	95	22	10.5	20	50	47.1	194
XC475-1164	95	23	11.5	22	46	46.65	194
XC475-1171	75	16	10.5	22	56	40.7	194
XC475-1175	91	16	11.5	23	50	42.9	194
XC475-1182	70	18	8.5	19	42	29.8	194
XC475-1184	56	14	7	17	36	21.7949	194
XC475-1185	63	17	10	19	46	29.45	194
XC475-1189	98	15	8.5	18	38	45.25	194
XC475-1193	72	10	10.5	21	56	33	194
XC475-1195	95	16	8.5	19	38	38.2	194
XC475-1196	87	18	10.5	21	52	40.75	194
XC475-1229	84	16	10	21	56	40.55	194
XC475-1230	58	16	11.5	22	52	37.05	194
XC475-1234	60.5	16	10	23	62	29.6	194
XC475-1235	63.5	10	9.5	20	48	42	194
XC475-1238	95.5	16	9.5	23	58	42.9	194
XC475-1241	66.5	16	9.5	22	56	38.65	194
XC475-1243	79	9	7.5	20	40	37	194
XC475-1245	58	5	11	25	343	43.375	194
XC475-1250	76	22	7	18	52	41.05	194
XC475-1252	64	16	7	21	46	35.3086	194
XC475-1254	67	20	11.5	21	64	41.4	194
XC475-1258	72	9	8	17	42	39.3048	194
XC475-1259	64	9	8.5	21	46	33.468	194
XC475-1263	77	8	8.5	18	46	40.1639	194
XC475-1271	91	28	10.5	21	58	45.8	194
XC475-1275	72	13	8	19	46	34.15	194
XC475-1280	87	19	9	21	50	41.8	194
XC475-1282	67	10	7	16	46	37.9	194
XC475-1284	57	15	9.5	21	52	40.15	194
XC475-1286	82	14	8	16	38	44.65	194
XC475-1292	84	12	10	22	58	40.55	194
XC475-1293	75	14	7.5	17	46	38.1879	194
XC475-1295	73	12	8	19	46	43.7671	194
XC475-1298	70	22	9	20	50	44.1	194
XC475-1301	59	15	9	22	26	46.4	194
XC475-1304	68	9	10.5	21	54	37.75	194
XC475-1332	78	18	8	21	62	39.3	194
XC475-1346	64	15	8	17	40	38.7	194
XC475-1335	65	14	8.5	18	40	39.95	194
XC475-1350	44	16	6.7	16	40	42.2222	194
XC475-1352	66	19	11.5	21	50	39.85	194
XC475-1355	67	14	7	19	46	30.3	194
XC475-1364	82	14	7	15	34	30.1948	194
XC475-1376	73	29	10	23	58	36.85	194
XC475-1380	75.4	15	10	22	46	46.45	194
XC475-1382	56	8	10.2	25	48	40	194
XC475-1388	64	17	9.8	21	60	35.45	194
XC475-1390	61	7	8.7	22	44	39.9512	194
XC475-1396	68.4	24	10.9	21	70	38.7	194
XC475-1409	47	13	8.3	23	40	25.5	194
XC475-1410	46.7	17	10	23	46	23.95	194
XC475-1411	77.7	18	10.7	24	62	40.5	194
XC475-1415	71	18	9.5	19	56	41.55	194
XC475-1417	71	10	60.7	18	40	41.5	194
XC475-1419	65.5	16	9.5	23	66	39.3	194
XC475-1425	78	22	6.8	20	34	31.55	194
XC475-1429	57.3	11	9.3	22	26	31.9	194
XC475-1433	91	13	10	21	46	41.6	194
XC475-1439	64	14	8	17	44	32.85	194
XC475-1441	67	18	9	17	50	35	194
XC475-1444	76	9	10.5	23	58	45.75	194
XC475-1459	68	11	11	21	46	39	194
XC475-1460	67	6	11.5	22	54	37.15	194
XC475-1462	83	7	7.5	19	50	41.7059	194
XC475-1473	70	24	9.5	20	46	34.85	194
XC475-1480	87	18	9.5	18	50	47.25	194
XC475-1485	80	27	10	20	58	44.45	194
XC475-1487	67	14	10	19	44	43.1111	194
XC475-1489	83	14	9.5	18	46	38.0193	194
XC475-1491	88	13	11.5	21	46	46.15	194
XC475-1494	82	17	11	17	48	42.7	194
XC475-1500	75	16	6.5	17	46	42.515	194
XC475-1505	81	18	9.5	20	44	37.95	194
XC475-1517	49	13	7	16	22	43.2353	194
XC475-1522	83.5	14	9.5	19	47	39.9	194
XC475-1526	78	13	10	22	46	39.4	194
XC475-1534	81	7	9.5	21	42	36.2712	194
XC475-1539	77	73	9.5	21	54	44.75	194
XC475-1542	78	8	9	22	46	39.3033	194
XC475-1545	74	22	10	21	46	37.25	194
XC475-1548	77.5	8	8	24	28	39.0104	194
XC475-1552	69	12	9.5	24	52	32.1	194
XC475-1560	91	11	8.5	19	42	47.7	194
XC475-1562	82	16	8	20	42	42.55	194
XC475-1565	70.5	8	7.5	18	36	35.0222	194
XC475-1569	80.5	12	12	22	54	42.25	194
XC475-1570	76	8	8	24	40	44.9505	194
XC475-1580	70	28	10	23	20	45.15	194
XC475-1589	69	10	9.5	21	38	35.7	194
XC475-1604	72	13	7	21	42	35.75	194
XC475-1605	76	16	10.5	21	38	45.05	194
XC475-1607	72	7	9	23	32	40.7865	194
XC475-1609	89	18	9.5	20	44	41.5	194
XC475-1612	61	12	9	22	6	30.9231	194
XC475-1617	90	12	10.2	22	70	36.35	194
XC475-1619	96.5	9	8.9	19	40	38.3691	194
XC475-1620	91	12	9.9	21	46	43.2	194
XC475-1627	83	10	11	23	56	36.1	194
XC475-1631	60	16	9.5	23	50	32.55	194
XC475-1638	63	11	11.5	23	68	39.45	194
XC475-1640	101	8	10.5	22	52	46.6	194
XC475-1651	89	11	9.5	18	48	40.25	194
XC475-1662	101	11	11	22	52	43.7	194
XC475-1672	77	15	10.5	23	56	39.85	194
XC475-1674	88	7	8	21	46	40.8714	194
XC475-1675	70	14	11	25	58	38.7	194
XC475-1679	93	20	11	23	64	42.85	194
XC475-1685	86	3	9.5	22	52	37.2222	194
XC475-1686	81	20	10	21	58	36.55	194
XC475-1689	64.5	17	10	21	52	33.1	194
XC475-1692	81.5	12	11.5	22	64	37.65	194
XC475-1693	71	17	9	22	38	30	194
XC475-1701	88	10	10	22	70	31.75	194
XC475-1707	91	7	9	24	56	40.8679	194
XC475-1708	49	13	9.5	22	46	29.1822	194
XC475-1709	64.5	16	9.5	20	54	30.7	194
XC475-1712	87	16	7.5	22	46	39.4	194
XC475-1715	80	16	9	20	54	36.65	194
XC475-1717	96	10	10	21	44	40.2	194
XC475-1720	92	18	9.5	21	60	33.7692	194
XC475-1726	95	8	9.5	25	52	45.069	194
XC475-1727	81	13	7	19	44	35.25	194
XC475-1731	53	14	12	17	38	35.5128	194
XC475-1739	86	15	11.5	22	64	35.95	194
XC475-1746	74	22	9	22	36	34.5596	194
XC475-1754	85	20	10.5	23	58	41.8	194
XC475-1757	80	8	9	21	44	43.1727	194
XC475-1762	79	23	12	24	62	42.95	194
XC475-1764	83	14	10.5	21	50	43.6	194
XC475-1766	86	7	8.5	21	50	45.24	194
XC475-1771	80	15	10	20	48	37.4	194
XC475-1775	91	17	10	21	48	42.55	194
XC475-1776	88	11	8.5	23	42	39.1	194
XC475-1777	87	11	10.5	23	58	36.55	194
XC475-1786	70	9	8	19	34	45.6198	194
XC475-1787	85	14	16	21	48	46.1	194
XC475-1792	76	7	11	23	60	28.6667	194
XC475-1795	77	16	10	22	46	33.75	194
XC475-1797	87	16	9.5	20	50	34.35	194
XC475-1799	71	8	8.3	20	48	37.9	194
XC475-1802	69.5	33	11.5	22	62	32.15	194
XC475-1805	69	12	10.8	20	52	39.45	194
XC475-1807	63.5	17	9.5	20	64	33.1	194
XC475-1809	60.5	10	10.2	20	38	35.5039	194
XC475-1812	83	6	8	20	40	41.8286	194
XC475-1815	81	9	11	21	50	36.05	194
XC475-1818	93	19	11	23	56	40.6	194
XC475-1820	66	19	10	23	50	33.4	194
XC475-1829	75.5	15	9.2	20	51	38.45	194
XC475-1830	77	15	11	18	50	33.35	194
XC475-1833	78	17	9	21	50	36.75	194
XC475-1835	51	10	8	14	30	30.4741	194
XC475-1838	72.5	9	7.5	16	41	41.5953	194
XC475-1842	82	13	9.7	16	30	43.6	194
XC475-1845	86	17	10.5	22	58	43.3	194
XC475-1850	77	16	9	21	50	31.55	194
XC475-1852	69	14	10	21	46	35.4	194
XC475-1860	65	22	8	18	34	38.95	194
XC475-1864	64	10	8	18	34	40.2885	194
XC475-1866	65	13	7.5	19	46	32.5	194
XC475-1869	80	19	10.5	19	42	36.4	194
XC475-1874	83	11	9	19	42	36.9	194
XC475-1876	75	7	7.5	15	18	39.4545	194
XC475-1883	82	17	12.5	26	70	39.55	194
XC475-1884	81.5	27	9.5	20	46	40.4	194
XC475-1886	92	21	10	22	46	47.65	194
XC475-1891	72	14	9	22	58	35.35	194
XC475-1892	68	7	8.5	20	44	39.25	194
XC475-1895	66	8	9	18	48	31.75	194
XC475-1901	74	11	7	16	32	35.8125	194
XC475-1903	77	4	8	17	36	41.7708	194
XC475-1904	90	16	9	17	42	46.95	194
XC475-1909	80	10	8.5	19	44	43	194
XC475-1911	65	11	10	20	50	37.35	194
XC475-1921	74	11	10.5	21	58	34.4	194
XC475-1926	66	14	7.5	18	46	28.9	194
XC475-1933	87	13	8.5	20	30	42.65	194
XC475-1941	73	14	10	21	36	41.6837	194
XC475-1943	85	15	8.5	19	46	38.95	194
XC475-1945	56	12	9	26	46	39.55	194
XC475-1946	70	16	8	19	38	41.05	194
XC475-1947	90	10	8.5	21	58	43.7	194
XC475-1958	84	11	11	21	50	46.8	194
XC475-1959	71	12	9.5	21	54	42.05	194
XC475-1960	74	8	9	22	50	47.644	194
XC475-1961	75	16	11	20	64	44.95	194
XC475-1962	55	3	9	16	42	32.8571	194
XC475-1976	84	11	8	28	54	34.7	194
XC475-2021	88	14	9.5	21	54	46.75	194
XC475-2040	103	24	11	21	54	41.5	194
XC475-2063	66	9	10	18	46	39.8113	194
XC475-2068	46	15	9	22	46	29.7	194
XC475-2071	70	19	10.5	20	62	37.2	194
XC475-2079	72	21	9	20	44	34.1	194
XC475-2086	70	19	9	18	42	45	194
XC475-2091	71	19	10	20	44	34.9	194
XC475-2102	79	8	9	15	44	44.3986	194
XC475-2103	69	21	9.5	21	44	46.9091	194
XC475-2114	78	23	10.5	21	50	37.5	194
XC475-2121	76	13	9	19	56	45.25	194
XC475-2124	82	8	7.5	19	42	49.95	194
XC475-2126	75	15	8	18	58	33.95	194
XC475-2128	64	8	8	21	50	34.5683	194
XC475-2133	82	7	9	19	38	36.092	194
XC475-2134	63	10	11	23	52	40.5449	194
XC475-2136	58	27	9	21	44	36.45	194
XC475-2140	84	15	9	17	46	40.75	194
XC475-2145	92	8	8	19	48	42.9	194
XC475-2146	72	12	9.5	21	46	37.6	194
XC475-2148	66	9	8	20	8	38.3333	194
XC475-2149	72	10	8.5	17	38	41.2451	194
XC475-2150	84	11	8	17	46	37.45	194
XC475-2152	67	6	9	19	34	35.375	194
XC475-2156	73	15	11	21	54	41.45	194
XC475-2168	89	23	10.5	21	50	42.65	194
XC475-2170	44	4	6	18	10	30.1587	194
XC475-2174	88	19	10	22	60	41.95	194
XC475-2175	70	9	7	22	46	35.7705	194
XC475-2181	78	12	10.5	26	70	39.9	194
XC475-2184	76	14	8.5	18	46	39.3	194
XC475-2195	78	23	9.5	23	54	30.8	194
XC475-2203	59	7	10	24	54	40.4151	194
XC475-2208	70	7	9.5	20	62	38.65	194
XC475-2211	90	7	11	22	60	51.85	194
XC475-2215	81	21	8.5	18	30	35.7	194
XC475-2217	77	4	9	22	50	44.702	194
XC475-2218	63	9	10	22	52	37.1	194
XC475-2222	48	7	8	20	30	27.4619	194
XC475-2224	96	12	9.5	20	60	52.4	194
XC475-2230	60	14	9	20	36	36.85	194
XC475-2232	77	9	12	24	54	41.15	194
XC475-2238	80	11	10	22	62	38.35	194
XC475-2243	63	8	11	24	66	35.7	194
XC475-2247	75	16	11	24	70	38.45	194
XC475-2262	50	11	8	18	42	36.55	194
XC475-2265	74	12	10.5	20	62	44.35	194
XC475-2267	87	18	9	20	28	37.4	194
XC475-2268	97	14	9	22	42	41.15	194
XC475-2273	103	5	10	22	52	42.1811	194
XC475-2284	56	12	9	22	46	25.1622	194
XC475-2285	67	13	10.5	22	56	39.8	194
XC475-2294	87	7	8.5	18	32	47.0638	194
XC475-2300	68	11	6.5	18	38	42.5381	194
XC475-2302	77	15	11	24	56	41.2	194
XC475-2309	97	10	10	20	58	43.95	194
XC475-2311	85	24	10	24	58	40.9	194
XC475-2314	74	16	11.5	24	64	42.2	194
XC475-2315	74	10	10	22	64	39.1	194
XC475-2317	66	13	11	24	56	34.2	194
XC475-2319	76	10	10	22	48	38.5443	194
XC475-2324	70	15	11	22	64	31.4615	194
XC475-2343	81	11	10	22	49	46.9849	194
XC475-2346	85	19	8	20	34	36.6	194
XC475-2352	58	11	12	26	50	35.4762	194
XC475-2353	60	10	10	24	46	28.4046	194
XC475-2354	57.5	13	8	22	49	37.2785	194
XC475-2356	72	21	9.5	22	46	41.25	194
XC475-2358	73	9	8.5	21	56	40.201	194
XC475-2361	66	20	8.5	22	54	36.05	194
XC475-2363	65	10	8	21	54	38.4595	194
XC475-2365	81	17	9	20	60	36.6	194
XC475-2370	42	7	7	19	30	38.5484	194
XC475-2373	86	13	9	19	44	44.3	194
XC475-2374	66	13	8	19	48	41.5	194
XC475-2376	78	20	10.5	20	58	38.6	194
XC475-2378	72	12	10	20	62	33.55	194
XC475-2381	85	10	9	23	52	34.9	194
XC475-2382	92	15	8	23	64	40.95	194
XC475-2391	82.5	17	9	20	49	33.65	194
XC475-2397	83	12	9.5	20	60	42.2	194
XC475-2399	62	22	10	26	66	28.95	194
XC475-2409	69	9	10	22	54	34.35	194
XC475-2424	87	26	10	21	52	45.35	194
XC475-2431	71	11	9	20	50	36.1	194
XC475-2433	68	12	10	23	50	37.05	194
XC475-2441	90	18	11	21	42	44.3	194
XC475-2442	80	23	13	25	66	44.15	194
XC475-2445	63	26	10	18	60	33.45	194
XC475-2446	68	8	11	21	50	36.4348	194
XC475-2452	75	11	8	21	56	31.9	194
XC475-2457	71.5	16	9	19	46	40.1	194
XC475-2458	69	23	10	40	46	32.05	194
XC475-2460	80.5	11	8	19	60	40.2	194
XC475-2462	76	27	9.5	21	56	41.55	194
XC475-2468	67.8	18	10.5	21	60	29.15	194
XC475-2471	72.5	7	11	20	38	35.3	194
XC475-2480	72.5	15	9	22	60	37.55	194
XC475-2489	83	24	11	22	62	36.6	194
XC475-2496	67	20	8	20	52	32	194
XC475-2497	68	7	9	18	42	42.4615	194
XC475-2504	87	13	10	22	54	46.85	194
XC475-2506	70	12	11.5	21	50	47.15	194
XC475-2512	78	13	7	18	38	44.15	194
XC475-2519	69	18	11.5	22	56	40.95	194
XC475-2526	90	20	11	20	48	45.95	194
XC475-2533	70	18	12	22	52	40.15	194
XC475-2535	83.5	15	11	22	40	37	194
XC475-2538	70	11	8	20	52	40.5	194
XC475-2539	69	14	9	21	14	31.35	194
XC475-2551	66	14	11	24	68	34.75	194
XC475-2555	66	7	8	22	38	32.7273	194
XC475-2566	75	22	11.5	21	44	34.95	194
XC475-2587	80.5	14	10	20	46	44	194
XC475-2602	99.5	15	9	18	26	44.85	194
XC475-2604	68	20	10.5	21	48	38.1	194
XC475-2617	85	26	10	18	52	44.65	194
XC475-2622	84	15	12	22	50	42.35	194
XC475-2625	77	11	9.5	22	56	34.45	194
XC475-2627	69	9	7	22	44	38.05	194
XC475-2628	73	12	8	24	54	40.85	194
XC475-2632	66	14	11	23	58	34.5	194
XC475-2635	87.5	12	10.5	20	58	39.6	194
XC475-2639	73	19	12	23	54	38.5	194
XC475-2642	54	12	8.5	20	58	35.1	194
XC475-2646	90.5	11	12.5	25	58	41.45	194
XC475-2652	68	14	8	20	50	35.05	194
XC475-2654	59	17	13	24	66	28.8	194
XC475-2658	56	15	11.5	22	44	26.6	194
XC475-2666	57.5	14	10.5	22	60	37.5	194
XC475-2674	69	9	9	20	48	36.7509	194
XC475-2678	86.5	9	9	21	38	46.3248	194
XC475-2682	60	23	9.5	22	48	35.55	194
XC475-2687	66	16	12	24	80	35.35	194
XC475-2697	67	6	8.5	22	46	40.8333	194
XC475-2702	60	10	9.5	24	64	34.55	194
XC475-2712	87	20	10.5	22	70	33.9	194
XC475-2713	84	12	11.5	24	76	43.2	194
XC475-2714	80	21	11	24	64	38.55	194
XC475-2724	72	16	10	22	54	36.35	194
XC475-2729	72.5	4	10	21	46	39.5205	194
XC475-2742	37	16	11.5	27	40	24.9787	194
XC475-2751	78	15	10	23	60	40.25	194
XC475-2753	83	18	10.5	24	64	40.2	194
XC475-2764	81	15	7.5	22	50	41.15	194
XC475-2767	60	15	10	21	54	33.6	194
XC475-2916	87	12	9.7	21	56	26.15	194
XC475-2782	68	10	9	19	46	49.0262	194
XC475-2783	36	12	4	13	34	40.7	194
XC475-2802	56	5	7	18	42	45.5422	194
XC475-2810	35	11	4	17	46	37.5	194
XC475-2833	66	8	6.5	18	44	31	194
XC475-2846	35	14	4	17	46	39.45	194
XC475-2854	52	3	4.5	12	34	39.5	194
XC475-2857	67	8	9	19	44	45.5449	194
XC475-2860	34	14	4	18	34	36.45	194
XC475-1201	60	8	10	21	52	37.8838	194
XC475-1214	67	15	15.5	23	58	28.4252	194
XC475-1	67	8	9.5	20	56	42.25	195
XC475-5	78	12	9	20	58	42.25	195
XC475-8	53	6	6	16	5	26.8182	195
XC475-9	64	14	8	20	48	36.6	195
XC475-11	86	13	9	20	64	43.5	195
XC475-13	71	19	10.5	22	68	34.05	195
XC475-14	48	9	7	18	30	38.4906	195
XC475-15	80	6	8.5	20	46	38.25	195
XC475-16	67	11	10	24	62	39.25	195
XC475-21	61	22	11	24	52	29.7	195
XC475-24	63	14	8	20	34	37.0093	195
XC475-27	54	9	9.5	22	36	36.95	195
XC475-37	81	8	8.5	22	46	40.1515	195
XC475-41	65	13	9.5	20	56	40.6	195
XC475-47	71	18	10	20	50	35.55	195
XC475-48	70	14	7	18	48	31.5	195
XC475-52	64	10	9	20	30	35.1887	195
XC475-53	64	19	10	20	54	39.55	195
XC475-55	55	21	11	22	50	30.2	195
XC475-58	70	19	10	22	36	38.65	195
XC475-59	60	21	10	22	56	33.2	195
XC475-62	45.5	10	11	18	20	47.5	195
XC475-65	66	25	8.5	19	46	41.55	195
XC475-66	68.5	20	11.5	24	34	31.3265	195
XC475-71	75	14	10.5	24	62	39.95	195
XC475-74	63	18	6	20	4	37.5	195
XC475-76	60.5	17	7.5	23	62	25.35	195
XC475-77	74.5	13	10.2	20	52	41.05	195
XC475-81	81.5	10	10.5	20	60	42.1	195
XC475-82	54.7	10	9	21	60	31.9	195
XC475-83	78	29	9	18	30	40.6	195
XC475-85	61.5	19	9.5	21	51	37.15	195
XC475-87	80.9	13	8.5	20	40	42.381	195
XC475-89	62	24	8	18	56	37.05	195
XC475-91	45	10	10.5	22	54	27.4386	195
XC475-94	47	7	8	18	36	32.9286	195
XC475-95	74	17	9	20	40	39.4	195
XC475-96	67	9	9.5	22	54	39.25	195
XC475-97	49.4	18	7	15	16	38.2308	195
XC475-2874	73	22	8.5	22	54	31.75	195
XC475-101	76	16	9	18	40	44.45	195
XC475-102	63.5	18	9.5	21	54		195
XC475-106	68	9	8	18	40	38.4977	195
XC475-108	55	10	11	22	62	31.5	195
XC475-110	71	7	7	16	8	28.4127	195
XC475-112	71	11	9	20	50	38.5	195
XC475-113	61	6	8	22	54	34.381	195
XC475-115	69	15	9	20	54	33.9	195
XC475-116	67.5	18	8.5	18	46	36.05	195
XC475-120	59	14	12	23	60	38.2	195
XC475-123	55	10	9	20	52	38.35	195
XC475-124	57	13	10.5	22	56	31.2019	195
XC475-125	75	10	9	20	50	43.2997	195
XC475-127	62	15	11	24	64	33.55	195
XC475-128	55	5	9.5	20	36	40.2256	195
XC475-131	64	16	9	20	40	39.8	195
XC475-133	71	9	8.5	18	44	40.7	195
XC475-134	39.4	5	7.9	22	18	35.2239	195
XC475-145	75	12	9.5	22	36	46.88	195
XC475-148	64	3	9	18	44	37.7778	195
XC475-151	78	15	11	24	50	35.25	195
XC475-152	74	15	10.5	22	60	40.45	195
XC475-153	52	10	10	20	64	38	195
XC475-154	73	11	9.5	20	38	44.8701	195
XC475-157	76	17	9	20	48	38.05	195
XC475-158	56	21	10	24	52	24.95	195
XC475-162	67	13	9	22	60	41	195
XC475-2875	69	6	10	20	40	44.3939	195
XC475-163	71	14	10.5	22	12	41.35	195
XC475-164	64.5	14	10.5	20	18	37.3214	195
XC475-165	83	21	9	20	50	39.2	195
XC475-166	69	12	8.5	18	11	33.5455	195
XC475-168	60	16	10	20	40	35.2	195
XC475-173	66	21	10.5	24	44	39.05	195
XC475-178	77	21	11	22	46	37.65	195
XC475-179		23	9.5	26	30	42.75	195
XC475-182	45.5	4	9.5	19	3	30	195
XC475-188	60	13	10	22	64	27.85	195
XC475-189	70	25	11	26	78	31.05	195
XC475-191	61	18	8	20	42	30.1	195
XC475-192	64	15	10	22	40	38.7671	195
XC475-199	65.5	8	7	22	36	36.6061	195
XC475-204	75	21	10	16	30	48.4	195
XC475-205	71	20	12	24	70	37.35	195
XC475-207	57	6	6	18	41	38.6937	195
XC475-210	80	15	6.5	18	38	41.9077	195
XC475-213	75	17	9	18	34	44.05	195
XC475-214	90	12	8.5	16	32	35.4737	195
XC475-217	54	15	8	22	46	41.15	195
XC475-220	62	19	9.5	22	66	37.6	195
XC475-221	64		11.5	22	60	34.9	195
XC475-224	103	18	10	20	30	44.3	195
XC475-229	67	7	9	20	42	39.6	195
XC475-230	69	12	12	24	42	35.8	195
XC475-231	100	20	9	20	24	38.45	195
XC475-234	76	13	8.5	24	30	43.45	195
XC475-237	68	13	7.5	20	30	41.35	195
XC475-244	74	15	11	20	32	40.5963	195
XC475-248	75	24	9.5	22	52	40.95	195
XC475-251	71	16	9	20	52	34.5	195
XC475-254	77	15	10	26	60	40.05	195
XC475-255	78	9	8	20	23	44.8387	195
XC475-260	67	23	11	24	52	26.05	195
XC475-263	77	22	12	22	66	34.65	195
XC475-266	91	14	10	22	46	43.25	195
XC475-267	92	12	9	20	40	46.2	195
XC475-269	97.5	23	9.4	21	32	44.65	195
XC475-283	68	9	8.5	18	40	35.9273	195
XC475-273	84.5	11	10	21	40	38.95	195
XC475-274	72	24	11.5	22	60	33.9	195
XC475-275	63.5	19	11	23	68	35.9	195
XC475-279	83	9	8.5	22	46	40.35	195
XC475-280	90	14	10	22	32	47.05	195
XC475-281	74	13	9.5	22	54	44.85	195
XC475-283	67	10	7.5	18	14	37.2941	195
XC475-284	94	12	9	22	42	41.75	195
XC475-285	98	11	8.5	22	44	43.4	195
XC475-286	66	12	6.5	18	28	30	195
XC475-288	71	12	10	22	46	34.45	195
XC475-289	78	24	10	20	52	40.5	195
XC475-292	106	33	9	20	42	42.55	195
XC475-293	82	15	10	19	42	43.4247	195
XC475-294	90.5	13	9.4	22	58	30.8	195
XC475-300	81.5	5	9.7	19	44	40	195
XC475-313	88.5	24	10.2	20	46	44.1	195
XC475-314	87.5	8	9.5	21	32	43.6667	195
XC475-315	85	21	11.5	21	48	47.25	195
XC475-316	60.5	21	10.5	22	66	36.3	195
XC475-326	53	9	9	23	48	31.3468	195
XC475-333	57.5	13	11.5	22	48	41.6176	195
XC475-335	82	8	13.5	20	50	38.7	195
XC475-337	78.5	27	10.3	22	48	44.8	195
XC475-339	61	11	10.5	24	64	33.3	195
XC475-342	50.9	23	9.7	25	56	24.85	195
XC475-344	93	11	9.5	20	40	43.9453	195
XC475-347	63.5	10	9.3	20	36	44.7849	195
XC475-349	73.7	21	10.5	20	30	41.9	195
XC475-350	55	12	9	22	42	36.05	195
XC475-354	82.5	13	11.5	24	68	39.55	195
XC475-2877	52.5	9	10	20	42	23.85	195
XC475-355	80	14	9	20	38	44.65	195
XC475-356	89.5	17	11	22	52	40	195
XC475-357	96	31	13	25	70	42.25	195
XC475-1678	89	11	8.5	22	62	38.3	195
XC475-359	67.5	17	13	24	70	42.55	195
XC475-366	85	20	7.5	20	28	42.1	195
XC475-370	87	16	9	20	44	39.1	195
XC475-372	88	17	10	23	40	45.05	195
XC475-373	66	14	8	20	36	34.65	195
XC475-375	63	15	9	22	4	30.85	195
XC475-376	70	15	11	24	56	41.95	195
XC475-377	78.5	18	11	22	50	42.15	195
XC475-379	81	24	9.5	22	48	35.95	195
XC475-380	75	22	10	20	44	36.9	195
XC475-381	81	22	11	22	42	40.4	195
XC475-386	55	17	8	20	46	35.55	195
XC475-387	81	15	8	20	68	41.1	195
XC475-388	44	6	7	20	44	22.3204	195
XC475-389	76	18	11	24	54	37.7	195
XC475-390	64	13	9	22	48	32.6	195
XC475-391	75	20	11.5	20	64	34.85	195
XC475-398	73	22	9.5	22	64	41.2	195
XC475-407	78	12	10	22	48	40.15	195
XC475-408	80	9	8	20	46	46.7699	195
XC475-412	64	14	10	22	44	37	195
XC475-414	80	19	8	17	38	43.7	195
XC475-415	77	12	11	24	66	41.3	195
XC475-420	71	21	8	18	44	40.5	195
XC475-429	50	11	9	22	30	23.6	195
XC475-432	62.5	12	7.5	21	34	43.5443	195
XC475-436	86	25	11	20	48	38.45	195
XC475-437	86	12	9.2	16	40	46.1	195
XC475-441	61	17	8.5	18	46	39.4	195
XC475-442	84.3	12	9.5	20	30	36.35	195
XC475-446	80	13	8.8	18	40	42.214	195
XC475-447	85.8	22	11.5	26	60	33.15	195
XC475-448	69.5	14	8.5	22	30	32.973	195
XC475-449	77	9	7	16	8	38.1928	195
XC475-453	54	7	11	20	38	44.3243	195
XC475-455	65	22	10	25	56	24.4	195
XC475-456	61	7	9.5	20	41	33.5371	195
XC475-459	79	19	9	18	46	36	195
XC475-460	82.5	33	11	22	54	38.35	195
XC475-462	89.5	33	12	21	39	35.8	195
XC475-463	83	32	10.9	20	47	42	195
XC475-464	64.5	7	6	16	34	39.726	195
XC475-465	83.5	19	10	20	50	35.6	195
XC475-466	68	13	8	12	48	35.45	195
XC475-468	76	15	9.3	18	46	36.9	195
XC475-471	68.5	12	9	16	46	31.65	195
XC475-473	76	16	9	18	48	28.3	195
XC475-474	80	12	13.7	28	68	34.65	195
XC475-475	72	21	10.5	22	41	36.45	195
XC475-479	78.5	20	10.5	18	46	48.4	195
XC475-482	66	10	9	22	46	40.35	195
XC475-484	65.5	31	10	18	52	38.25	195
XC475-486	57	12	10.2	16	46	31.1	195
XC475-488	68.2	18	12.5	22	50	42.2	195
XC475-489	58	13	9	18	36	25.1	195
XC475-492	63	10	10.5	20	44	40.404	195
XC475-493	71	14	10	20	42	41.05	195
XC475-496	89	19	10.1	18	44	42.5	195
XC475-497	90	18	11	22	40	39.75	195
XC475-499	56	17	9	20	34	31.4	195
XC475-501	65.8	22	9	19	36	47.4532	195
XC475-503	59	19	10	22	48	29.65	195
XC475-507	38.5	14	6.8	16	32	26.3	195
XC475-510	66	15	9.5	21	48	35.85	195
XC475-511	72.5	18	10	20	40	38.9	195
XC475-512	68	18	9	20	42	46.05	195
XC475-514	51.9	13	9	20	36	30.45	195
XC475-515	54.5	10	9	18	42	33.4	195
XC475-522	77	12	9.5	18	18	44.5631	195
XC475-524	81	10	10.2	22	54	38.65	195
XC475-525	61	14	9.5	18	42	38.2	195
XC475-526	57.5	12	10	22	46	29.35	195
XC475-531	60	9	10.5	22	52	34.95	195
XC475-533	50.5	12	9.5	20	26	29.2278	195
XC475-534	52.5	10	9.5	20	28	28.4	195
XC475-537	58.5	5	6	16	26	31.8085	195
XC475-538	71	18	9.7	20	46	32.2	195
XC475-539	85.5	17	9.7	22	60	32.6	195
XC475-540	48	11	9.5	18	42	26.7	195
XC475-541	51	15	10	20	46	30.9	195
XC475-545	55.5	16	9.7	21	48	34.5	195
XC475-547	70.5	18	10.2	18	52	35.75	195
XC475-549	85.5	29	9.3	18	38	45.05	195
XC475-550	38.5	2	5	15	4	22.5	195
XC475-2879	59.8	9	11.5	19	50	31.85	195
XC475-553	65	12	9.5	18	50	27	195
XC475-555	72	22	10	22	50	38.9	195
XC475-557	76	10	8.5	18	42	40.5983	195
XC475-558	73.5	18	10	22	58	43.8	195
XC475-560	61	16	8.5	17	40	43.4276	195
XC475-570	92.5	25	8.3	22	46	27.2	195
XC475-577	91	15	9	21	32	37.65	195
XC475-579	83	14	8.4	20	48	39.25	195
XC475-580	54	11	9.5	21	52	34.85	195
XC475-581	58.5	11	10.5	21	30	44.106	195
XC475-586	62	18	11.5	26	52	40.3	195
XC475-587	70	25	11	24	64	31.85	195
XC475-592	58	20	7.8	18	36	45.15	195
XC475-594	58	24	10	21	54	31.65	195
XC475-596	57.5	11	10	23	52	35.7	195
XC475-598	53	12	9	20	62	30.4	195
XC475-599	57	13	9	21	50	27.65	195
XC475-603	74.5	23	9.5	18	44	44.15	195
XC475-606	72	23	10.5	25	54	31.1	195
XC475-609	51	16	7.5	12	38	33.25	195
XC475-610	89	35	12	22	62	43.3	195
XC475-611	59	7	9	20	38	37.4672	195
XC475-613	57	8	7	22	42	34.7701	195
XC475-614	62	8	10	22	38	35.9218	195
XC475-620	78	15	7.9	21	38	26.9118	195
XC475-622	67	13	8	20	46	40.85	195
XC475-628	76	23	10	18	48	39.75	195
XC475-630	70	25	9	22	54	37.55	195
XC475-631	59	6	8	18	36	28.764	195
XC475-637	77	10	11.5	23	54	43.75	195
XC475-639	78	17	10	23	56	36.65	195
XC475-640	81	19	8.5	20	42	36.7	195
XC475-647	74	16	9.5	20	56	38.3	195
XC475-813	74	6	9.8	20	49	42.1311	195
XC475-660	79	16	9.5	22	40	37.35	195
XC475-662	57	11	8	24	48	31.75	195
XC475-665	66	30	12.3	22	52	34.9	195
XC475-674	65	8	8	20	42	31.6667	195
XC475-680	89	19	8.5	20	40	36.55	195
XC475-682	65.5	5	8.5	22	40	31.9394	195
XC475-2883	60	15	9.5	20	40	21.1	195
XC475-695	92.5	10	9	23	62	46.8	195
XC475-699	62	11	10.5	21	28	40.6271	195
XC475-700	45	10	9	22	52	29.2279	195
XC475-703	88	11	8	22	48	34.45	195
XC475-704	78	21	10	21	58	32.4	195
XC475-705	77	16	10	22	60	29.95	195
XC475-706	56	13	11	25	54	30.35	195
XC475-712	55	21	10	21	46	29.15	195
XC475-715	80	36	11	24	78	27.4	195
XC475-718	95	12	10	20	56	45.7	195
XC475-721	62	12	10	24	60	28.8	195
XC475-727	82	12	10	24	62	42.7273	195
XC475-729	80	16	11	24	68	35.4	195
XC475-734	82	12	8	22	60	36.45	195
XC475-737	87	11	9	20	62	36.15	195
XC475-740	49.5	7	10	17	30	36.1111	195
XC475-743	62	12	10	26	36	20.9155	195
XC475-744	65	4	11	26	66	26.3158	195
XC475-747	62	9	7.5	18	26	42.2464	195
XC475-757	68	15	9.5	18	54	33.8	195
XC475-758	83	16	10	18	50	39.6226	195
XC475-765	48	5	7	20	36	22.1359	195
XC475-772	60	10	10	22	56	37.5849	195
XC475-780	75	13	8.5	22	46	37.3	195
XC475-787	7.3	8	10.9	23	62	32.3077	195
XC475-793	93	10	11	21	60	40.5	195
XC475-796	62	9	9.5	223	40	26.8889	195
XC475-797	92.5	5	10.5	25	74	43.2	195
XC475-798	59.5	7	8.7	21	40	21.2308	195
XC475-807	73	35	10	22	54	28.35	195
XC475-808	65	19	9.3	21	58	34.85	195
XC475-811	74	14	8.5	2	50	42.3	195
XC475-819	48.5	13	9.7	21	42	28.8	195
XC475-821	74.5	25	11	22	40	29.15	195
XC475-826	52	8	10	23	52	24.2788	195
XC475-828	72.5	9	9.5	20	40	38	195
XC475-829	79.5	6	10	21	48	35.8911	195
XC475-830	80.2	12	10.7	22	60	33.2	195
XC475-832	64	24	10.3	24	54	23.95	195
XC475-833	64.3	19	11	24	60	30.25	195
XC475-843	47.5	5	8.5	18	22	42	195
XC475-851	85	3	10	22	44	40.4348	195
XC475-858	59	12	10.5	21	66	40.2	195
XC475-862	92	13	11.5	21	54	46.4	195
XC475-873	103	22	9.5	20	46	36.65	195
XC475-876	81	16	10.5	20	50	34	195
XC475-878	89	8	10.5	19	50	40	195
XC475-879	79	8	10.5	19	48	34.45	195
XC475-885	70	13	10.5	21	50	32.45	195
XC475-892	96	17	11	22	48	65.15	195
XC475-896	44	13	9	21	32	22.4	195
XC475-899	94	17	11.5	24	63	39.8	195
XC475-905	81	12	10.5	22	50	34.7	195
XC475-912	83	30	11	25	70	36.9	195
XC475-925	73	15	9	19	42	35.4	195
XC475-932	93	17	11	19	42	46.2	195
XC475-941	108	16	12	22	64	45.15	195
XC475-945	73	22	11.5	21	54	33.65	195
XC475-953	105	16	10	21	50	45.4	195
XC475-961	73	12	13	26	64	37.45	195
XC475-967	84	12	12	20	62	43.85	195
XC475-974	53	19	11	22	34	18.2	195
XC475-979	75	6	9.5	22	34	38.0714	195
XC475-986	73	14	10	20	50	33.45	195
XC475-987	84	6	11	22	64	32.7	195
XC475-991	100	15	10	22	58	39	195
XC475-1004	70	12	10.5	19	52	36	195
XC475-1013	92	14	11.5	21	50	46.1	195
XC475-1014	73	21	12	21	58	26.8	195
XC475-1015	83	12	10.5	19	50	42	195
XC475-1019	67	24	9	20	58	29	195
XC475-1026	74	10	11.5	21	50	34.9834	195
XC475-1031	97	18	10.5	19	52	47.3	195
XC475-1033	98	34	12	23	56	34.5	195
XC475-1035	79	14	11.5	22	48	41.4	195
XC475-1048	71	9	12	23	80	35.75	195
XC475-1051	73	12	10	22	58	38.1	195
XC475-1055	55	16	9.5	21	46	34.75	195
XC475-1061	53	14	10	10	46	26.4	195
XC475-1062	67.5	22	11	21	46	31.9	195
XC475-1065	54	16	11	24	42	24.9	195
XC475-1066	56	11	13	23	62	33.45	195
XC475-1071	75	10	7	21	62	36.8932	195
XC475-1075	69	13	8	21	62	34.7	195
XC475-1077	82	8	10.5	20	74	48	195
XC475-1084	59	27	8.5	21	50	24.4	195
XC475-1091	65	21	9	20	46	39	195
XC475-1100	77	20	8	17	42	37.95	195
XC475-1101	100	18	10	19	38	39.0278	195
XC475-1102	96	20	9.5	20	42	25.6371	195
XC475-1110	103	28	11	21	48	38.75	195
XC475-1118	68	21	10	23	54	34.7	195
XC475-1121	75	10	9.5	20	48	35.9	195
XC475-1149	86	18	8.5	19	46	38.5	195
XC475-1153	84	13	10	17	36	41.413	195
XC475-1167	65	14	10.5	23	60	30.9	195
XC475-1173	99	15	9.5	26	48	38.65	195
XC475-1174	88	12	8.5	21	38	32.6061	195
XC475-1176	60	11	9	21	50	30.65	195
XC475-1179	76	18	9.5	19	32	33.9683	195
XC475-1181	72	26	10	22	54	43.05	195
XC475-1186	69	8	12	21	34	42	195
XC475-1188	66	15	11.5	20	50	37.1	195
XC475-1191	68	6	8	20	36	40.4082	195
XC475-1192	85	16	7.5	19	38	37.7	195
XC475-1198	70	14	10.5	21	62	36.65	195
XC475-1219	73	4	7	18	38	38.8462	195
XC475-1220	60	8	9.5	18	38	33.4081	195
XC475-1221	80	5	10	20	44	40.4167	195
XC475-1223	89.5	20	10.5	21	42	43.7	195
XC475-1224	89	18	10	21	36	41.85	195
XC475-1225	68	10	6	16	24	32.3288	195
XC475-1226	65	22	11	24	52	35.4	195
XC475-1231	61	6	7	21	4	30	195
XC475-1233	76.5	12	9	19	14	31.5152	195
XC475-1240	70	9	9	22	48	40.4	195
XC475-1242	52.5	14	8.5	21	46	29.35	195
XC475-1247	80	15	10	22	54	40.95	195
XC475-2892	65	10	9	17	56	36.75	195
XC475-1255	55	10	8.5	21	54	31.55	195
XC475-1260	64	7	5.5	12	32	36.2185	195
XC475-1262	67	23	9.5	22	54	36.5	195
XC475-1283	62	8	6	19	40	34.9624	195
XC475-1287	72	18	9	22	52	36.1	195
XC475-1288	89	14	9.5	19	50	39.15	195
XC475-1289	76	7	9	17	38	37.1171	195
XC475-1290	49	14	6.5	16	20	37.8109	195
XC475-1299	63.5	31	10	20	40	36.5	195
XC475-1303	45	7	8	19	50	29.5203	195
XC475-1308	75	18	8.5	18	46	41.95	195
XC475-1311	65	7	7.5	17	38	38.0892	195
XC475-1313	50	12	8	19	44	27.2	195
XC475-1315	72	13	6.5	18	44	40.15	195
XC475-1317	78	14	9	19	42	39.25	195
XC475-1324	84.2	`13	9.8	22	58	42.65	195
XC475-1325	74	13	7.5	17	42	33.85	195
XC475-1327	69	9	7	15	42	30.65	195
XC475-1328	48	10	8	19	46	34.85	195
XC475-1336	55	17	8.5	18	48	33.8	195
XC475-1344	67	20	9	17	48	34.9	195
XC475-1353	62	11	8	17	40	41.2366	195
XC475-1354	73	15	10	19	52	40.65	195
XC475-1359	86	11	9	20	50	41.2	195
XC475-1362	54	15	10	19	50	24.2	195
XC475-1365	73	21	8.5	15	38	42.2	195
XC475-1366	83	5	10	20	46	49.7479	195
XC475-1367	64	15	10.5	20	54	32.3	195
XC475-1369	72	15	7.5	19	42	37.3596	195
XC475-1371	78	10	6	13	38	34	195
XC475-1384	49	10	8.5	233	58	25.2893	195
XC475-1385	82.7	14	13	22	44	41.7	195
XC475-1389	55.3	3	8	21	22	36.0714	195
XC475-1397	47.5	8	8.8	22	48	26.3636	195
XC475-1399	77	16	8.5	19	46	39.55	195
XC475-1406	68.5	8	8.6	23	52	41.15	195
XC475-1407	68.4	6	8.4	21	46	40.5	195
XC475-1418	57.7	7	8	21	44	33.1707	195
XC475-1420	33	6	7.5	20	30	27.0642	195
XC475-1423	74	26	10.5	24	70?	40.65	195
XC475-1434	69	21	12	23	56	32.8	195
XC475-1435	78	19	9.5	19	50	37.5	195
XC475-1436	53	18	9	20	50	27.8	195
XC475-1438	72	15	9	19	46	35.95	195
XC475-1442	58	7	10	21	50	31.1905	195
XC475-1443	67	11	9.5	19	44	44.3	195
XC475-1445	52	4	9	19	40	36.9792	195
XC475-1446	71	6	8.5	20	52	36.6423	195
XC475-1451	45	12	8.5	19	48	25	195
XC475-1456	60	18	11.5	23	54	36.25	195
XC475-1457	75	7	7.5	17	38	42.8125	195
XC475-1458	55	9	8	21	48	29.1	195
XC475-1461	59	9	6	18	30	38.3	195
XC475-1465	64	21	9	22	34	46.7	195
XC475-1467	58	20	8.5	21	40	35.05	195
XC475-1470	71	9	12.5	22	40	35.55	195
XC475-1478	58	16	10	20	44	42.95	195
XC475-1481	80	7	8	19	38	37.0936	195
XC475-1483	81	13	9	21	44	42.75	195
XC475-1488	60	24	8	15	26	24.8	195
XC475-1496	62	29	9.5	19	50	29.35	195
XC475-1499	85	24	11.5	21	64	36.9	195
XC475-1501	90	29	10	22	54	36.65	195
XC475-1502	75	15	8	16	36	32.05	195
XC475-1506	73	12	11	20	50	39.55	195
XC475-1507	90	16	11	22	54	48.15	195
XC475-1509	68	22	8	16	34	34.5	195
XC475-1511	71.5	14	6.5	20	54	43.1	195
XC475-1515	69.5	10	10.2	22	48	32.5	195
XC475-1520	44	12	8	17	32	37.6087	195
XC475-1521	79.5	27	9.5	23	66	36	195
XC475-1541	100	28	10.5	25	48	40	195
XC475-1549						30.4	195
XC475-1551	87	10	11	44	28	39.2105	195
XC475-1553	72	11	8	11	30	36.65	195
XC475-1559	78	18	8.5	21	50	38.95	195
XC475-1563	83	10	8	21	46	37.5	195
XC475-1567	75	10	10.5	20	52	40.3	195
XC475-1568	60.5	11	11	24	60	28.2	195
XC475-1577	74	18	12	22	68	36.1	195
XC475-2897	75	9	9	17	40	40.1282	195
XC475-1588	86	21	16	23	64	37.15	195
XC475-1591	78	16	10.5	22	48	35.6	195
XC475-1593	81	11	8	5	40	33.1579	195
XC475-1611	92	18	11	19	28	39.1111	195
XC475-1616	88	21	10	16	50	42.05	195
XC475-1618	86	22	5.3	16	44	41.3	195
XC475-1621	92.5	14	11	23	58	37.45	195
XC475-1622	74.5	9	11	23	52	40.378	195
XC475-1625	80.3	14	10.3	21	56	40.4	195
XC475-1629	67	14	9	21	52	30.5	195
XC475-1635	86.5	8	8.5	21	46	50	195
XC475-1639	94	12	10	21	52	42.6	195
XC475-1643	100	14	12	23	64	43.9	195
XC475-1644	74	13	11.5	23	58	34.9	195
XC475-1645	97	11	10	23	42	37.35	195
XC475-1646	74	9	7.5	19	32	36.2946	195
XC475-1647	80	5	13	21	38	48.1818	195
XC475-1648	80	12	10	24	54	30.2	195
XC475-1650	65	9	10	25	52	33.85	195
XC475-1654	86.5	7	9	16	36	35.5294	195
XC475-1658	62	12	11.5	20	46	30.45	195
XC475-1660	94	30	12.5	24	74	37.3	195
XC475-1661	88.5	18	11	22	60	42.5	195
XC475-1664	62	15	8	24	40	24	195
XC475-1681	65	24	8	20	38	40.35	195
XC475-1683	86	14	10	24	40	36.05	195
XC475-1698	90	10	11	22	56	39.15	195
XC475-1705	85	12	11	26	70	38.15	195
XC475-1706	71	13	9	22	50	30.8	195
XC475-1711	69	31	10	18	54	29.45	195
XC475-1713	65	18	8.5	24	58	24.7	195
XC475-1721	78	31	9.5	22	54	33.75	195
XC475-1722	68	8	7	19	42	36.4975	195
XC475-1723	94	24	11	21	58	41.25	195
XC475-1745	67	7	7	20	36	40.1852	195
XC475-1747	81	15	9.5	22	50	40.1	195
XC475-1749	82	17	9.5	19	32	38.3	195
XC475-1756	65	16	11.5	23	58	24.55	195
XC475-1758	66	8	9	25	52	34.6281	195
XC475-1759	93	7	10.5	21	54	44.4286	195
XC475-1761	100	20	8.5	20	40	44.7	195
XC475-1763	80	20	10	25	60	43.1	195
XC475-1772	62	10	9	19	28	46.8557	195
XC475-1773	83	9	10	20	36	44.4	195
XC475-1785	65	17	11	25	54	25.15	195
XC475-1788	87	17	11	21	48	50.2	195
XC475-1789	78.8	18	10	18	48	36.85	195
XC475-1793	83	18	10	23	48	39.9	195
XC475-1796	83.5	11	9.2	18	42	37.75	195
XC475-1798	73	22	9.5	22	12	46.85	195
XC475-1803	86	8	9.5	11	46	42.1608	195
XC475-1806	75.5	11	10	18	54	36.3	195
XC475-1810	76.5	14	10	20	44	42.55	195
XC475-1813	81	11	9	22	50	40.1	195
XC475-1817	58	11	8.5	18	42	45.2326	195
XC475-1821	58	10	11	23	58	39.8	195
XC475-1823	61.5	21	8.5	18	44	42.6	195
XC475-1824	104	20	12.3	22	60	43	195
XC475-1831	66.8	15	10	20	54	36.25	195
XC475-1832	59	10	8.8	18	41	29.15	195
XC475-1837	91	15	7.8	16	28	46.25	195
XC475-1839	79.3	18	11	20	45	40.15	195
XC475-1840	68	5	9.1	20	45	31.6763	195
XC475-1841	74	10	10	18	42	39.6721	195
XC475-1843	79	8	8.1	18	54	42.9706	195
XC475-1846	86	11	9	17	46	42.4478	195
XC475-1849	58	12	9.5	20	44	47.1111	195
XC475-1856	95	6	10	19	38	42.6174	195
XC475-1857	60	10	8.5	21	52	28	195
XC475-1863	56	8	9.5	20	46	30.95	195
XC475-1867	96	11	10	17	44	43.5	195
XC475-1868	58	12	9.5	21	46	27.75	195
XC475-1870	83	5	10.5	19	48	40.3333	195
XC475-1873	70	14	9	21	52	25.6	195
XC475-1875	65	9	9	21	52	35.85	195
XC475-1879	80	23	9	17	46	38.2	195
XC475-1880	79	9	9.5	20	48	38.7	195
XC475-1881	73	11	11	24	52	30.35	195
XC475-1885	89	28	10.5	20	54	44.5	195
XC475-1893	64	11	8.5	18	40	43.9506	195
XC475-1894	62	5	8.5	19	44	42.0769	195
XC475-1899	90	12	9	16	28	40.55	195
XC475-1900	78	12	9	19	40	43.55	195
XC475-1902	55	4	9	19	48	38.3212	195
XC475-1905	94	7	10.5	20	46	37.3643	195
XC475-1907	64	15	8.5	19	54	34.65	195
XC475-1910	54	18	8.5	19	42	30.45	195
XC475-1912	46	15	8.5	19	46	49.2857	195
XC475-1917	86	15	9	21	54	42.55	195
XC475-1925	65	6	8	27	38	39.5902	195
XC475-1930	55	16	8	18	40	40.1	195
XC475-1942	80	10	10	20	48	37.7	195
XC475-1949	63	10	8	21	48	36.45	195
XC475-1951	83	17	12	23	62	35.95	195
XC475-1963	69	11	9.5	24	54	41.1	195
XC475-1965	64	13	9	17	42	43.05	195
XC475-1967	75	13	10.5	20	54	39.7	195
XC475-1977	70	13	8	17	42	42.3	195
XC475-1995	67	14	11	20	50	45.8974	195
XC475-2002	62.5	9	10.5	24	72	44.45	195
XC475-2004	55	14	8.5	20	60	29.4	195
XC475-2011	65	18	9.5	24	64	40.6	195
XC475-2012	22	58.5	11	20	46	45.45	195
XC475-2016	61	12	12	24	64	30.9	195
XC475-2017	60	14	10	22	46	40.0347	195
XC475-2025	86	13	8	15	34	38.75	195
XC475-2027	60	15	9	17	48	33.3	195
XC475-2037	81	11	8	17	48	43.9	195
XC475-2039	64	9	8	18	36	37.4603	195
XC475-2055	58	23	9.5	20	48	37	195
XC475-2057	73.5	19	8	16	30	37	195
XC475-2064	63	10	8	17	44	41.65	195
XC475-2066	56	9	8	21	44	37.5214	195
XC475-2070	74	12	11	21	48	40	195
XC475-2085	83	20	9.5	21	46	42.8	195
XC475-2089	69.5	15	11	22	50	46.3947	195
XC475-2093	62	11	10	23	42	47.65	195
XC475-2094	49	6	9	24	46	34.24	195
XC475-2095	76	21	12	24	66	47.05	195
XC475-2097	59	10	8	19	50	37.7	195
XC475-2098	84	15	11	23	62	36.65	195
XC475-2100	68	14	9	17	34	45.3012	195
XC475-2101	57	11	8	19	40	31.9028	195
XC475-2115	73	26	11	23	60	29.9	195
XC475-2122	60	9	9.5	20	46	33.15	195
XC475-2123	62	4	9.5	21	48	38.3529	195
XC475-2129	65	16	10.5	20	8	39.8246	195
XC475-2130	82	17	10.5	24	54	40.9	195
XC475-2131	68	8	7	18	42	37.5781	195
XC475-2135	87	14	11	21	60	41.9	195
XC475-2139	63	6	10	19	46	39.4737	195
XC475-2147	60	9	8.5	18	38	37.0896	195
XC475-2153	77	9	8.5	18	20	32.4	195
XC475-2160	64	12	12	22	62	31.2	195
XC475-2178	87	17	10	22	46	41.5	195
XC475-2182	53	14	10	24	68	30.95	195
XC475-2192	61	12	9	22	54	29.55	195
XC475-2201	102	21	11.5	22	56	47.35	195
XC475-2202	60	16	11.5	22	68	43.2	195
XC475-2219	57	6	8.5	20	44	33.1959	195
XC475-2223	79	16	11	24	52	44.35	195
XC475-2231	68	11	9	22	54	32.9	195
XC475-2236	60	7	7	18	30	35.6951	195
XC475-2242	62	16	7	18	24	31.95	195
XC475-2245	74	8	8.5	22	54	38.55	195
XC475-2249	71	17	12	22	46	49.3	195
XC475-2251	39	9	8	20	38	35.7714	195
XC475-2254	65	15	11	24	66	31.55	195
XC475-2256	76	8	10	22	50	42.2381	195
XC475-2272	73	23	11	24	54	35.6	195
XC475-2275	62	10	11.5	22	46	36.4	195
XC475-2276	71	17	11	22	56	32.65	195
XC475-2278	79	14	8.5	18	52	35.75	195
XC475-2287	69	11	9	20	50	35.4	195
XC475-1939	58	11	9	21	42	45.1136	195
XC475-2298	85	14	8.5	16	46	31.85	195
XC475-2304	71	11	9.5	24	50	33.9	195
XC475-2306	66	10	7.5	18	42	37.2683	195
XC475-2316	58	7	9	24	50	40.1619	195
XC475-2323	84	15	9.5	22	58	39.95	195
XC475-2347	76	11	9	20	30	44.0764	195
XC475-2359	81	5	9	19	54	38.7083	195
XC475-2360	88	9	9	19	46	36.7105	195
XC475-2362	68.5	6	9	23	54	41.5063	195
XC475-2375	68	18	10.5	22	52	38.25	195
XC475-2377	77	22	11	24	62	36.2	195
XC475-2379	61	18	8.5	23	50	34.15	195
XC475-2383	70	13	8.5	21	44	35.35	195
XC475-2390	70	10	8.5	22	51	42.55	195
XC475-2400	60	11	9	22	62	32.4	195
XC475-2410	71	16	10	21	50	29.2	195
XC475-2412	75	6	9	20	58	39.2218	195
XC475-2413	65	17	9.5	21	54	35.45	195
XC475-2417	77	22	9	19	48	36.2	195
XC475-2422	98	13	9	17	44	39.75	195
XC475-2430	86	15	8.5	17	40	37.7	195
XC475-2432	58	17	11	22	64	25.1	195
XC475-2444	67	21	10	21	54	31.15	195
XC475-2448	60	10	7.5	17	44	28.6972	195
XC475-2455	74	18	9.5	22	36	35.65	195
XC475-2456	72	12	9	22	56	37.9	195
XC475-2459	88	19	11	19	46	37.45	195
XC475-2465	47.5	16	7	19	28	37.1795	195
XC475-2469	85.7	19	8	21	40	38.05	195
XC475-2472	60	10	7.7	23	40	35.8528	195
XC475-2474	37	8	19	21	20	29.6774	195
XC475-2476	87.5	10	11	22	44	43.45	195
XC475-2478	52	14	8.7	20	44	38	195
XC475-2482	54.5	11	8.8	21	40	29.75	195
XC475-2488	55	1	7	17	42	37.8261	195
XC475-2487	73	19	12	23	54	37.5	195
XC475-2492	63	4	9	21	54	32.5309	195
XC475-2498	55	14	8	21	50	33.85	195
XC475-2505	34	4	7	19	46	25.3846	195
XC475-2508	74	16	8	19	46	40.4	195
XC475-2509	62	16	10	19	52	36.95	195
XC475-2513	58	5	6	17	38	46.875	195
XC475-2515	63	13	10	22	60	43.3	195
XC475-2518	51	7	9	20	44	34.214	195
XC475-2522	50	10	8.5	20	38	35	195
XC475-2527	70	6	8	22	42	28.156	195
XC475-2546	76	10	11	24	56	44.8	195
XC475-2570	65	3	8.5	19	42	34.5902	195
XC475-2573	61	18	8	19	42	35.1746	195
XC475-2574	47	5	8	21	50	32.4731	195
XC475-2575	85	25	12	25	68	36	195
XC475-2577	70	10	9	19	46	39.1	195
XC475-2578	95	25	12	16	50	42.45	195
XC475-2590	68	14	9	17	54	41.15	195
XC475-2597	58	5	9	21	48	38.2787	195
XC475-2599	79	12	10.5	24	60	37.3	195
XC475-2600	68	10	10	21	56	33.65	195
XC475-2601	65	9	10	22	48	30	195
XC475-2603	78	4	8.5	16	42	40.1176	195
XC475-2606	60	13	7.5	21	48	33.8	195
XC475-2612	82	9	11	20	50	42	195
XC475-2615	56	10	11	21	56	34.3972	195
XC475-2626	47	13	8	20	46	28	195
XC475-2631	66	9	8	19	56	35	195
XC475-2641	60	10	8.5	17	46	43.7433	195
XC475-2643	85.5	29	10	19	60	34.25	195
XC475-2645	59.5	8	11	24	58	36.8345	195
XC475-2653	78.5	7	9	20	40	33.682	195
XC475-2659	53	13	9.5	22	40	26	195
XC475-2664	68	16	10.5	20	56	42.95	195
XC475-2673	52.5	1	8	22	50	36	195
XC475-2677	70.5	15	10.5	24	60	36.8	195
XC475-2683	31	11	8	14	38	33.9744	195
XC475-2690	57	10	10.5	26	64	30.2	195
XC475-2693	58	8	8	20	12	34.2683	195
XC475-2696	67	15	9.5	22	68	34.05	195
XC475-2703	67	10	9.5	22	60	35.45	195
XC475-2725	46	4	11	27	56	41.9753	195
XC475-2726	70	9	10.5	23	56	36.85	195
XC475-2736	65	8	9.5	20	58	24.7664	195
XC475-2737	82	17	12	22	76	31.1	195
XC475-2739	65	12	11	22	56	59.6522	195
XC475-2744	85	7	9.5	9	38	40.7317	195
XC475-2746	47.5	6	7	22	34	20.8889	195
XC475-2748	64	4	7	19	22	23.8182	195
XC475-2750	50	15	9	21	44	24.0586	195
XC475-2752	88	9	11.5	23	60	42.25	195
XC475-2754	75	10	9.5	21	20	37.5969	195
XC475-2758	64	13	8	23	74	37	195
XC475-2760	97	10	9.5	20	46	36.45	195
XC475-2776	66	12	6.5	22	52	22.1	195
XC475-2778	36.3	11	8.5	25	40	21.7241	195
XC475-2779	61	7	8.5	19	32	32.6923	195
XC475-2796	36	11	3.5	16	36	41.05	195
XC475-2797	70	9	7	17	38	33.3333	195
XC475-2800	25	11	3	17	30	44.5806	195
XC475-2801	20	8	2.5	13	26	44.375	195
XC475-2804	38	13	4	18	42	42.75	195
XC475-2812	38	9	3	16	40	43.1359	195
XC475-2820	61	2	8	17	40	48.0723	195
XC475-2863	83	8	8.5	19	50	67.3469	195
XC475-2871	35	4	4	13	22	27.1429	195
XC475-642	58	15	11	24	48	40.15	195
XC475-1202	75	29	10.5	22	56	39.8	195
XC475-1205	70	21	10	18	46	40.8	195
XC475-1211	75	16	8.5	19	46	33.4	195
XC475-7	79.5	8	10	18	36	38.595	196
XC475-18	63	4	7.5	18	42	41.2821	196
XC475-22	66	14	9	18	40	41.05	196
XC475-88	69.5	9	7	19	6	35.1351	196
XC475-146	58	3	8	18	26	37.551	196
XC475-175	74	8	8	20	34	42.7184	196
XC475-184	63	4	7	18	36	36.3248	196
XC475-186	69	15	9.5	20	34	35.0581	196
XC475-195	64	7	9	20	46	35.7432	196
XC475-212	65	7	9	20	42	36.1194	196
XC475-215	57	4	10.5	24	64	35.3659	196
XC475-225	60	38	8.5	16	36	40.85	196
XC475-235	55	9	7	18	5	32.6667	196
XC475-236	74	4	6	16	8	31	196
XC475-243	66	11	9	20	24	29.15	196
XC475-246	7.5	11	9	20	32	32.45	196
XC475-247	54	11	9.5	20	36	42	196
XC475-257	54	4	7	18	28	40.1786	196
XC475-258	55	4	7.5	20	38	33.7143	196
XC475-271	55	2	7	15	4	37.5	196
XC475-297	54	15	9	24	52	27.45	196
XC475-302	75	16	11.3	21	50	40.45	196
XC475-305	77.2	20	9.3	19	40	46.45	196
XC475-308	93	12	8.4	20	48	39.85	196
XC475-312	78	17	9.5	21	46	46.25	196
XC475-319	81.5	20	10.5	16	46	40.65	196
XC475-324	70	16	11.5	23	52	36	196
XC475-332	63	12	9.8	25	54	32.65	196
XC475-336	63.5	8	8.5	19	28	41.0714	196
XC475-348	69.9	17	11	21	44	45.4	196
XC475-358	100	9	11.5	19	36	45.5797	196
XC475-362	65	17	9.5	20	38	41.8	196
XC475-369	65.5	12	8	22	44	44.3	196
XC475-378	66	6	10	22	46	39.2195	196
XC475-385	69	5	7.5	18	44	33.7879	196
XC475-396	68	24	11	23	30	42.3	196
XC475-399	58	24	11	23	60	35.4	196
XC475-402	75	15	9	18	40	40.15	196
XC475-413	60	17	10	21	54	30.65	196
XC475-418	85	16	9	19	50	39.2	196
XC475-422	63	14	9	17	24	44.3114	196
XC475-423	93	6	9.5	16	46	41.8447	196
XC475-426	61	9	7	20	4	45.2632	196
XC475-435	55	10	9	22	34	30.9	196
XC475-444	64.4	10	9.4	20	28	40.1639	196
XC475-458	55.5	3	6.5	18	10	28.5714	196
XC475-467	51	7	7	17	30	41.5385	196
XC475-491	69	12	8.8	16	44	29.55	196
XC475-500	46.1	7	8.5	18	40	32.7517	196
XC475-508	49	11	9.5	21	64	30.15	196
XC475-520	41	3	8.5	20	46	30	196
XC475-542	69	8	9.8	20	54	31.6	196
XC475-543	70.5	12	9.1	20	41	37.5	196
XC475-548	66.4	8	8.4	18	26	34.4286	196
XC475-562	80	6	8.5	18	38	43.2456	196
XC475-584	81.5	24	9.5	20	46	41.85	196
XC475-585	66	9	8	20	48	38.836	196
XC475-589	50.4	9	9	22	36	37.3	196
XC475-600	57	5	8	19	42	42.1739	196
XC475-615	59	8	8.5	20	36	36.1268	196
XC475-616	63	16	7	18	11	44.64	196
XC475-645	71	18	10.5	22	40	38.7	196
XC475-648	74	26	11	21	48	42.2807	196
XC475-657	66	16	8	20	32	34.05	196
XC475-658	38	10	7	20	26	16.35	196
XC475-667	52	9	9	18	46	34.6875	196
XC475-669	70	8	7.5	18	24	40.6436	196
XC475-676	54.4	6	9	22	50	28.6747	196
XC475-679	70.5	4	7	18	22	34.5455	196
XC475-693	48	5	7	20	34	30.2727	196
XC475-698	85	8	9.5	18	50	34.876	196
XC475-711	61	10	11	24	64	42.8	196
XC475-714	60	15	11.5	20	46	40.2	196
XC475-717	53	10	7.5	19	40	29.6	196
XC475-722	70	4	9.5	24	46	31.5152	196
XC475-730	55	12	10.5	20	48	42.2124	196
XC475-736	66	10	8.5	24	54	34.7904	196
XC475-738	75.5	24	11	24	64	38.15	196
XC475-739	83	26	9.5	22	62	40.9	196
XC475-741	81	15	10	22	58	40.35	196
XC475-742	58.2	16	12.7	26	56	44.6	196
XC475-745	74	13	8	20	48	36.35	196
XC475-2885	57	4	8	20	24	26.4286	196
XC475-760	68	18	9	22	52	32.8	196
XC475-761	61	5	8	20	38	30.3077	196
XC475-763	82	8	10.5	22	54	41.6	196
XC475-764	59	18	6.5	19	46	30.95	196
XC475-769	69	12	11.5	22	62	33.9634	196
XC475-770	54	15	9.5	22	58	30.6573	196
XC475-771	86	7	8	20	42	49.7326	196
XC475-774	78	9	8.5	20	50	31.7436	196
XC475-775	40	7	8	22	21	20.2778	196
XC475-778	63	8	9	18	34	33.5172	196
XC475-782	77	20	10.5	21	40	40.15	196
XC475-790	66	10	8.4	22	46	30.7317	196
XC475-791	86.5	11	11	23	50	46.35	196
XC475-795	70.5	9	11.3	23	62	29.2	196
XC475-801	86.2	7	10.3	21	50	27.8246	196
XC475-804	62.5	13	8.7	23	60	45.4	196
XC475-805	64	13	9.5	16	32	33.75	196
XC475-814	49	5	7.5	20	38	22.6667	196
XC475-818	95	16	11	21	62	46.5	196
XC475-834	70.9	9	11	21	60	32.9	196
XC475-841	70	11	9.5	21	68	28.25	196
XC475-848	80	19	12	20	48	33.2	196
XC475-852	76	17	8.5	22	42	35.2469	196
XC475-854	100	12	10	20	46	38.55	196
XC475-779	65.6	6	11	22	76	36.65	196
XC475-864	75	16	9	21	56	36.7	196
XC475-869	90	13	9.5	15	28	34.3	196
XC475-871	70	11	10.5	20	48	30.25	196
XC475-872	71	16	9.5	20	46	36.8	196
XC475-883	58	10	10	24	54	18.0836	196
XC475-886	78	8	11.5	25	70	32.95	196
XC475-889	66	24	12	22	56	34.65	196
XC475-895	70	14	10	17	24	38.9394	196
XC475-897	68	9	8.5	19	52	27.85	196
XC475-900	63	10	10.5	22	32	28.9	196
XC475-906	55	8	7.5	17	42	33.7069	196
XC475-907	55	11	12	23	56	28.75	196
XC475-910	100	13	10	19	52	42.1	196
XC475-911	70	19	9.5	22	56	38.55	196
XC475-916	82	14	11	21	62	35.75	196
XC475-918	96	12	9	17	42	45.95	196
XC475-919	89	6	9.5	19	46	35.4217	196
XC475-920	57	9	8.5	17	34	30.922	196
XC475-922	84	12	11	21	56	23.7	196
XC475-923	71	19	8.5	20	58	25.95	196
XC475-931	93	8	11.5	19	52	44.75	196
XC475-934	48	17	8	20	52	23	196
XC475-936	71	17	11.5	21	62	36.35	196
XC475-937	68	13	8	20	54	39.8	196
XC475-938	50	9	9.5	15	36	21.9126	196
XC475-939	72	17	9.5	21	50	29.8	196
XC475-944	29	6	9	17	16	18.8235	196
XC475-946	82	17	8.5	20	48	36.2	196
XC475-947	87	20	10	21	52	37.65	196
XC475-948	57	12	8	18	46	33.4	196
XC475-952	88	11	11.5	21	54	28.65	196
XC475-962	73	12	7	18	38	37.35	196
XC475-964	63.5	9	10.5	22	38	32.0875	196
XC475-981	56	8	10.5	20	20	29.8374	196
XC475-983	46	12	9	20	20	35.45	196
XC475-984	64	7	7	19	42	28.0676	196
XC475-988	81	17	11	21	56	35.95	196
XC475-993	60	8	10.5	23	54	31.673	196
XC475-997	55	17	9	19	54	23.9	196
XC475-999	73	18	9	21	36	48.0986	196
XC475-1002	83	11	11	21	58	37.9	196
XC475-1003	70	6	8	18	46	31.7972	196
XC475-1008	54	18	8	17	42	31.35	196
XC475-1010	82	25	11	21	58	34.6	196
XC475-1017	53	13	12	22	44	45.5859	196
XC475-1022	87	21	11	18	54	40.7	196
XC475-1023	80	16	11.5	19	58	30.4	196
XC475-1027	60	15	11.5	22	58	25.9	196
XC475-1030	73	11	8.5	19	54	33.85	196
XC475-1043	51	17	10	21	54	31.1	196
XC475-1044	64.5	14	8.5	19	60	34.75	196
XC475-1052	81	21	13.5	23	68	43.4	196
XC475-1057	84	15	11	22	66	42.95	196
XC475-1076	70.8	15	9.3	21	60	24	196
XC475-1078	80	26	13	20	32	41.2245	196
XC475-1085	65	14	10.5	21	56	30.8	196
XC475-1092	69	5	8	19	40	35.2542	196
XC475-1094	69	7	8.5	21	42	45.5838	196
XC475-1109	89	12	8.5	15	34	36.7021	196
XC475-1117	83	12	10.5	20	42	44.1279	196
XC475-1141	72	11	8.5	21	54	39.7924	196
XC475-1145	63	8	9.5	19	42	37.6923	196
XC475-1152	57	7	9.5	18	50	32.3103	196
XC475-1160	86	24	12	25	48	40.7	196
XC475-1161	42	9	9	21	50	24.8585	196
XC475-1169	67	11	11.5	22	44	34.9827	196
XC475-1172	58	10	9	25	46	37.8676	196
XC475-1180	60	21	11.5	20	46	33.6	196
XC475-1200	84	18	7,5	18	42	38.05	196
XC475-1232	56	11	7.5	21	50	29.95	196
XC475-1239	67	5	9.5	20	56	42.3661	196
XC475-1251	60	26	9.5	17	42	37.7	196
XC475-1274	76	22	9	18	44	34.2	196
XC475-1277	67	18	9	23	56	36.05	196
XC475-1278	67	12	9	20	46	33	196
XC475-1294	60	14	8.5	21	48	33.8	196
XC475-1302	70	16	9	21	54	34.05	196
XC475-1306	50	9	8.7	21	32	34.1558	196
XC475-1318	49	6	8	17	42	21.9553	196
XC475-1322	60.5	15	11.5	20	50	34.5	196
XC475-1323	65	18	8	19	50	32.1	196
XC475-1337	69	16	8	16	34	32.8947	196
XC475-1341	73	10	11	21	58	42.3	196
XC475-1357	67	19	9	16	42	41.9	196
XC475-1358	42	10	6.5	17	32	22.6531	196
XC475-1360	57	10	6.5	17	28	29.7727	196
XC475-1361	66	11	9	19	50	30.85	196
XC475-1383	40	7	8	20	38	24.5652	196
XC475-1387	60	15	8.5	21	52	36.15	196
XC475-1391	62	7	8	20	42	36.1333	196
XC475-1393	46.3	7	7	22	46	35.7436	196
XC475-1394	48	14	9	24	62	33.85	196
XC475-1400	64	18	7.5	19	46	42.65	196
XC475-1402	61.5	22	8.7	24	50	40.3	196
XC475-1403	50	7	8.4	21	32	27.95	196
XC475-1404	56.3	11	7.9	21	28	26.95	196
XC475-1414	58	2	6.5	16	20	30.5882	196
XC475-1422	46.7	11	9.5	21	48	32.5	196
XC475-1437	68	9	9.5	19	46	35.95	196
XC475-1448	44.8	14	9.8	20	2	44	196
XC475-1455	43	9	8	17	44	32.8922	196
XC475-1463	64	9	8.5	21	48	38.75	196
XC475-1464	85	14	9	18	44	42.8	196
XC475-1466	88	17	10	21	50	33.5	196
XC475-1471	63	14	7	13	32	33.6	196
XC475-1475	79	20	11	22	64	43	196
XC475-1476	66	30	9	21	52	24.65	196
XC475-1479	75	6	8	17	44	39.386	196
XC475-1482	66	18	7	19	46	38.0412	196
XC475-1492	92	22	9.5	18	42	37.85	196
XC475-1493	53	9	7	15	24	38.9	196
XC475-1495	59	22	10	20	46	35.15	196
XC475-1497	85	8	9.5	23	50	47.8307	196
XC475-1503	83	23	8.5	16	36	45.2	196
XC475-1513	68.5	16	10	22	8	35.7895	196
XC475-1516	62.5	16	10.5	22	40	41.05	196
XC475-1519	77	21	10.5	22	54	41.15	196
XC475-1524	88.5	9	10.5	22	48	40.55	196
XC475-1527	73.5	10	10	22	60	38.85	196
XC475-1529	71	24	9.5	23	50	33.9	196
XC475-1530	79	15	8.5	20	48	35.2	196
XC475-1532	87	21	9	21	40	48.7	196
XC475-1537	72	36	8.5	22	32	46.75	196
XC475-1546	67	18	10	21	52	27.75	196
XC475-1555	80	8	7	15	40	43.9	196
XC475-1556	75	17	10	19	46	35.85	196
XC475-1557	80	13	9	19	40	39.95	196
XC475-1558	77	21	9	20	50	37.95	196
XC475-1573	66	12	10.5	23	26	45.8824	196
XC475-1581	68	8	5	16	10	31.5789	196
XC475-1583	68	9	8	20	18	45.1825	196
XC475-1585	80.5	10	10.5	25	50	40.829	196
XC475-1590	99	11	9	19	44	42.8	196
XC475-1595	75	21	11.5	21	54	37.25	196
XC475-1600	72	14	10	24	52	40.15	196
XC475-1601	76	13	9	20	40	34.6597	196
XC475-1602	75	14	10.5	20	40	45.9649	196
XC475-1615	54	9	8	22	50	41.45	196
XC475-1623	89.5	3	8.3	23	48	44.1739	196
XC475-1632	85	11	10.5	21	60	45.75	196
XC475-1633	67	12	12	23	52	32.3	196
XC475-1641	71	3	8	19	42	32.8829	196
XC475-1668	80	31	10.5	22	66	28.7	196
XC475-1669	98	7	10	24	34	36.9231	196
XC475-1670	91	18	10	22	46	42.85	196
XC475-1671	83	8	8	20	42	38.4	196
XC475-1688	60	10	9	21	38	27.25	196
XC475-1703	62.5	12	10.5	24	62	41.5	196
XC475-1710	56	14	7	18	32	43.1	196
XC475-1724	71	18	9	23	56	31.9	196
XC475-1729	89	10	10	23	60	38.05	196
XC475-1730	83	11	9	22	52	33.8	196
XC475-1733	48.5	7	8	18	42	29.0104	196
XC475-1734	78.5	15	10.5	21	46	34.95	196
XC475-1735	68	11	7	17	46	37.65	196
XC475-1737	90	16	10.5	21	50	46.55	196
XC475-1744	74	9	7.5	20	38	43.6869	196
XC475-1752	60	10	9.5	25	30	39.2913	196
XC475-1755	87	10	10	21	26	36.2147	196
XC475-1778	53	7	6	19	9	34.4444	196
XC475-1779	78	19	10.5	21	46	38.95	196
XC475-1780	74	32	11.5	18	44	49.95	196
XC475-1781	60	16	9	21	48	42.1	196
XC475-1783	67	14	11	22	48	37.05	196
XC475-1816	80	11	11	20	52	37.9868	196
XC475-1819	87	13	9	20	24	31.0938	196
XC475-1827	80.5	11	9	20	62	39.85	196
XC475-1844	82	6	10	19	34	36.9118	196
XC475-1847	63	16	10	19	46	24.55	196
XC475-1853	71	12	10.5	21	48	36.35	196
XC475-1855	68	3	8.5	19	44	37.3984	196
XC475-1862	70	31	10.5	22	54	31.75	196
XC475-1898	55	7	9.5	22	44	47.0803	196
XC475-1914	57.5	15	8.5	20	40	35.15	196
XC475-1916	59.5	12	9	20	34	38.25	196
XC475-1919	100	10	8.5	16	26	38.5	196
XC475-1927	60	9	8	23	42	41.1034	196
XC475-1931	59	12	7.5	20	48	29.15	196
XC475-1935	73	24	9.5	21	54	42.05	196
XC475-1944	63	5	8	21	44	34.6927	196
XC475-1952	57	6	8.5	20	44	50.8	196
XC475-1954	76	11	13.5	22	14	32.5581	196
XC475-2903	50	10	9.5	22	46	42.1739	196
XC475-1968	70	10	6.5	18	30	35.4902	196
XC475-1970	73	9	8	20	22	43.5484	196
XC475-1971	60	11	12	21	52	31.85	196
XC475-1974	80	18	9.5	22	24	37.7778	196
XC475-1978	62	11	10.5	24	60	35.9	196
XC475-1984	69	9	8.5	22	56	42	196
XC475-1991	76	7	8.5	20	44	33.8636	196
XC475-1993	95	21	10	18	44	47.35	196
XC475-1994	68	24	10.5	22	44	40.75	196
XC475-1997	51	10	10	20	40	40.2752	196
XC475-1999	63.5	12	10	18	44	38.4	196
XC475-2001	62.5	14	9	16	42	49.75	196
XC475-2003	61	17	10.5	26	64	39.9	196
XC475-2006	58.5	13	12.5	24	50	45.8	196
XC475-2067	81.5	5	9.5	18	32	43.3533	196
XC475-2013	62	14	8	19	46	33.6538	196
XC475-2018	78.5	7	9.5	20	20	38.2353	196
XC475-2020	79	3	9.5	21	52	46.3208	196
XC475-2029	73	21	12.5	21	56	41.1	196
XC475-2031	53	7	7.5	20	32	34.0426	196
XC475-2042	47	16	9	23	50	31.4815	196
XC475-2046	68	18	10.5	23	60	48.35	196
XC475-2048	80	12	9.5	20	48	36.55	196
XC475-2051	67	32	17	24	30	38.8235	196
XC475-2058	67	10	8.5	18	26	34.3103	196
XC475-2060	68.5	15	11	24	50	35.35	196
XC475-2062	74	15	7.5	19	42	31.15	196
XC475-2067	73	19	9.5	21	50	35.3	196
XC475-2072	68	5	7	18	38	42.7434	196
XC475-2074	46	6	8.5	22	54	34.5133	196
XC475-2080	72	8	7.5	17	48	38.0263	196
XC475-2081	62	10	9	19	42	39.8333	196
XC475-2082	48	11	11.5	23	64	31	196
XC475-2083	72	18	8.4	20	41	37.4194	196
XC475-2087	62	9	7	13	32	33.95	196
XC475-2099	79	13	10.5	21	52	39.25	196
XC475-2107	67	19	10	22	58	25.6	196
XC475-2112	36	9	9	18	6	38.6765	196
XC475-2117	93	31	12.5	20	66	43.6	196
XC475-2118	56	6	8	22	56	35.2444	196
XC475-2138	69	14	10	21	50	41.85	196
XC475-2141	71	2	9.5	19	36	43.0435	196
XC475-2143	66	18	10.5	20	60	36.1	196
XC475-2151	65	13	8	19	42	37.8226	196
XC475-2159	52	16	8	17	42	27.2	196
XC475-2162	52	11	12	25	60	25.3333	196
XC475-2167	63	7	9.5	21	46	37.3039	196
XC475-2171	47	8	7.5	18	28	31.0588	196
XC475-2173	62	11	10.5	20	56	33.4	196
XC475-2177	76	9	9	20	54	39.8233	196
XC475-2180	71	12	11.5	24	60	41.95	196
XC475-2183	57	19	9	22	36	22.9958	196
XC475-2190	63	12	7	22	22	20.6	196
XC475-2194	88	15	10.5	11	46	40.3	196
XC475-2206	84	4	9	20	62	47.029	196
XC475-2209	81	14	9	22	50	33.05	196
XC475-2212	51	6	9	24	30	27.8986	196
XC475-2220	77	7	9	22	50	34.95	196
XC475-2227	86	10	9	22	52	42.35	196
XC475-2228	48	5	9	22	32	27.9286	196
XC475-2234	58	6	8	22	48	31.5464	196
XC475-2246	57	4	8	20	44	36.7939	196
XC475-2257	80	16	10	20	52	37.65	196
XC475-2261	71	8	9.5	18	4	35.7143	196
XC475-2263	60	7	8	24	48	29.0939	196
XC475-2266	72	2	8	20	38	42.5	196
XC475-2909	80	4	10	22	52	41.9186	196
XC475-2910	64	3	6	16	36	29.0361	196
XC475-2270	65	13	9	20	52	34.45	196
XC475-2279	60	8	9.5	18	42	31.75	196
XC475-2292	84	17	9	20	42	39.3	196
XC475-2303	69	20	10.5	22	50	34.55	196
XC475-2305	50	17	7.5	16	34	31.9231	196
XC475-2320	65.5	8	9	22	60	34.5	196
XC475-2326	56.5	5	8.5	12	40	29.7778	196
XC475-2327	62.5	7	9	22	56	35.2518	196
XC475-2329	63	5	7.5	22	48	34.4643	196
XC475-2330	64	10	7.5	22	50	35.9746	196
XC475-2332	73	6	9.5	20	56	40.042	196
XC475-2333	67	20	12.5	24	72	27.4	196
XC475-2340	56	7	9.5	24	54	31.5487	196
XC475-2344	87	8	9.5	22	42	37.7647	196
XC475-2345	73	12	9	20	46	37.6555	196
XC475-2349	51	10	8.5	21	48	36.791	196
XC475-2351	72	8	10.5	21	58	43.1138	196
XC475-2364	53	9	9	20	48	31.6725	196
XC475-2372	83	17	9	20	54	36.75	196
XC475-2913	58	5	10	21	52	31.1236	196
XC475-2380	69	12	9	20	50	43.5	196
XC475-2384	71	7	9.5	22	62	36.9	196
XC475-2385	64	11	8	21	48	32.45	196
XC475-2386	75	12	6	17	24	38.05	196
XC475-2387	64	8	10	22	48	42.8	196
XC475-2389	58	4	7.5	22	54	30.6509	196
XC475-2395	85	10	9.5	22	50	42.6	196
XC475-2398	62.5	27	7.7	14	40	39.3	196
XC475-2401	65	4	7	17	36	38.3333	196
XC475-2402	74	6	7.5	19	48	33.0268	196
XC475-2403	86	4	9	17	50	45.2709	196
XC475-2405	65	16	8	21	54	35.1	196
XC475-2406	66	8	10	21	56	33.05	196
XC475-2408	68	13	9	19	46	30.05	196
XC475-2415	50	10	9	20	50	24.4	196
XC475-2416	63	7	9	20	48	33.9732	196
XC475-2419	66	11	7.5	19	44	32.6	196
XC475-2421	58	7	8	19	48	32.9817	196
XC475-2423	64	12	9	19	50	37.95	196
XC475-2427	61	8	9	19	48	26.3731	196
XC475-2428	63	14	10	21	58	31.25	196
XC475-2429	53	9	7.5	19	46	27.3451	196
XC475-2435	77	13	11	22	62	40.45	196
XC475-2436	78	18	9	19	58	43.3	196
XC475-2437	77	6	6.5	21	50	43.224	196
XC475-2439	72	9	10	23	60	33.05	196
XC475-2447	52	5	10.5	21	56	28.2353	196
XC475-2453	72	9	8.5	19	48	29.0426	196
XC475-2454	63	6	6.5	15	30	31.4706	196
XC475-2461	62	7	7	17	40	40.7979	196
XC475-2470	60.5	6	8	15	28	31.6935	196
XC475-2473	63.5	10	10.4	22	34	34.1538	196
XC475-2479	77	16	11	20	54	43.3	196
XC475-2481	98.5	17	11	20	56	40.5	196
XC475-2484	89	20	8.5	18	22	39.25	196
XC475-2485	67.5	8	10.7	17	22	38.0556	196
XC475-2486	96	25	11	20	40	49.3	196
XC475-2490	61	6	7.5	19	42	32.7119	196
XC475-2493	62	4	8	17	44	30.804	196
XC475-2499	65	7	8	15	42	25.3093	196
XC475-2502	48.5	11	9.5	21	54	35.8	196
XC475-2521	77	7	9	22	66	37.25	196
XC475-2523	71	9	9.5	22	62	38.45	196
XC475-2524	77	7	8	20	52	40.4183	196
XC475-2525	58	15	10	22	46	29.45	196
XC475-2532	59	12	9	22	46	35.7	196
XC475-2537	83	21	8	22	60	39.7	196
XC475-2542	80	13	10	22	58	37.4	196
XC475-2543	68	5	9	20	46	33.3065	196
XC475-2549	55	11	12	22	56	31.9	196
XC475-2554	59	4	7.5	22	46	30.939	196
XC475-2556	77	8	8.5	20	40	42.0415	196
XC475-2557	83	13	9	20	38	39.7	196
XC475-2558	88	12	12.5	18	38	37.5887	196
XC475-2559	55	7	8	20	38	31.7476	196
XC475-2562	62	9	7.5	18	38	34.4	196
XC475-2563	53	8	8	20	48	25.8871	196
XC475-2564	65	9	9	20	46	33.65	196
XC475-2565	57	10	9.5	21	54	23.7	196
XC475-2581	71	17	7.5	21	44	34.7	196
XC475-2585	68	18	11	21	46	39.9	196
XC475-2589	70	16	8.5	18	40	31.65	196
XC475-2595	71	6	10	21	56	32.8409	196
XC475-2596	71	22	10	22	56	39.85	196
XC475-2610	72	10	11	17	36	51.7717	196
XC475-2616	58	9	9.5	19	50	34.45	196
XC475-2618	91	12	11	20	44	36.0481	196
XC475-2620	71	12	8	18	42	39.05	196
XC475-2621	68	13	9	22	36	42.8	196
XC475-2624	54	7	9	24	44	39.55	196
XC475-2657	61	8	8	22	52	29.2653	196
XC475-2660	80	10	10	20	60	37.7	196
XC475-2663	92	10	10.5	22	68	42.8019	196
XC475-2672	58	5	8	20	46	35.8763	196
XC475-2676	73	5	11	22	56	40.6215	196
XC475-2681	56	6	7.5	10	40	26.7974	196
XC475-2686	70	14	9.5	22	64	37.05	196
XC475-2698	68	7	9.5	9	52	43.9044	196
XC475-2700	59	6	9.5	22	48	34.069	196
XC475-2708	85	10	11.5	25	72	34.1	196
XC475-2715	62	14	9.5	22	58	30.15	196
XC475-2720	54	6	9.5	22	52	23.9179	196
XC475-2723	62.5	7	7	20	42	34.3684	196
XC475-2728	69	14	9	19	48	34.6	196
XC475-2730	53	10	9	21	52	31.35	196
XC475-2732	74	8	9	19	46	42.3077	196
XC475-2735	67	11	10	22	72	34	196
XC475-2738	74	26	10	19	62	44.3	196
XC475-2755	66	12	10.5	24	72	32.45	196
XC475-2759	81	5	10	21	60	38.9888	196
XC475-2761	80	16	10	19	54	37.6	196
XC475-2762	79	13	9	21	50	41.9	196
XC475-2763	76	7	9	20	50	37.2014	196
XC475-2765	65	12	8	21	46	32.95	196
XC475-2768	82	10	7.5	17	46	43.05	196
XC475-2772	78	10	8.8	20	43	36.9748	196
XC475-2773	42	8	7	19	32	30.8065	196
XC475-2862	23	13	4	10	40	45.6886	196
XC475-1203	87.5	16	7.5	12	30	42.0395	196
XC475-1208	80	14	9	21	54	41.1	196
XC475-1209	80	14	9.5	17	38	44.6429	196
XC475-1212	66	10	10.5	17	46	30.3	196
XC475-32	62	9	9	24	50	30.6178	197
XC475-121	71	7	8	20	48	38.5204	197
XC475-150	76	15	8.5	20	32	33.65	197
XC475-172	113	6	8.5	20	13	23.5152	197
XC475-176	46.8	8	7.5	18	8	39.4118	197
XC475-252	56	6	8	20	28	43.1959	197
XC475-256	71	11	9	12	18	38.0233	197
XC475-320	60	4	10	18	36	40.9434	197
XC475-353	74.5	9	9.8	22	26	44.2466	197
XC475-428	67.5	6	10	20	16	49.1209	197
XC475-431	90	14	9	20	20	34.4545	197
XC475-498	65.5	16	9	20	42	28.6	197
XC475-551	50	15	9.8	20	30	39.5977	197
XC475-559	59.5	9	4.5	18	40	37.2	197
XC475-591	79.5	28	9	14	4	35.9596	197
XC475-619	50	14	9	22	34	28.95	197
XC475-621	50	13	8	22	56	32.85	197
XC475-874	60	10	9	19	50	29.45	197
XC475-880	73	6	10	20	56	28.6264	197
XC475-653	42	10	10	26	28	36.9588	197
XC475-687	54	10	10	20	34	32.7	197
XC475-915	61.5	11	9.9	21	32	41.8857	197
XC475-935	94	32	9	20	40	45.45	197
XC475-731	49	9	8	20	20	21.4626	197
XC475-735	80	5	11	24	56	39.2056	197
XC475-754	54.5	7	9.5	23	34	25.0595	197
XC475-756	48	14	7.5	22	34	24.15	197
XC475-759	83	38	10	18	34	39.1	197
XC475-800	54.5	8	5.5	15	18	24.0196	197
XC475-817	63	6	8.7	20	56	38.1977	197
XC475-860	71	17	10	20	38	37.2	197
XC475-866	50	7	10	23	58	30.4459	197
XC475-926	56	16	10.5	16	56	22.1	197
XC475-930	65.5	15	8.5	18	24	23.35	197
XC475-951	74	7	10.5	21	48	30.25	197
XC475-954	63	13	9	21	46	29.8	197
XC475-958	50.5	18	10	20	50	38.55	197
XC475-971	89	31	10.5	22	58	32.9	197
XC475-1009	40.5	5	8	18	4	26.5854	197
XC475-1011	62	32	10	22	62	27.25	197
XC475-1020	71	6	10.5	21	60	24.693	197
XC475-1049	38	3	9	26	22	38.8136	197
XC475-1056	71	15	12	23	72	40.8	197
XC475-1058	58	6	7	16	6	43.4375	197
XC475-1059	57.5	5	7.5	21	54	32.4832	197
XC475-1069	77	8	9	23	56	40.7	197
XC475-1088	57	15	8.5	20	42	32.5	197
XC475-1093	95	16	9.5	18	46	38.3912	197
XC475-1096	55	23	10	21	56	33.55	197
XC475-1112	82	17	10	19	42	37.6892	197
XC475-1123	71	13	11	19	48	36.15	197
XC475-1129	57	11	6.5	19	36	41.295	197
XC475-1133	67	5	8	21	62	41.4706	197
XC475-1148	75	9	7.5	17	42	27.474	197
XC475-1157	86	16	10	23	58	41.2	197
XC475-1162	72	11	7.5	21	36	45.708	197
XC475-1165	63	6	10	21	46	35.5	197
XC475-1166	73	10	7.5	16	12	34.7619	197
XC475-1249	72	7	8	20	28	33.1818	197
XC475-1266	60	4	6	11	38	30	197
XC475-1279	58	12	9	17	50	26.15	197
XC475-1281	69	18	9.5	19	44	43.45	197
XC475-1297	52	8	6.5	19	42	40.7317	197
XC475-1300	81	15	11.5	21	58	40.65	197
XC475-1309	58	9	8	19	52	26.35	197
XC475-1316	71	4	7.5	17	32	39.0909	197
XC475-1339	61	11	8	21	56	31.8	197
XC475-1348	60	10	9	18	50	39.5	197
XC475-1379	64	15	8.5	20	54	40.45	197
XC475-1413	52.4	19	9.8	20	38	36.8	197
XC475-1424	55	1	8.5	18	26	44.4444	197
XC475-1430	60.5	4	9	21	54	43.4921	197
XC475-1432	57	11	9	19	42	36.6543	197
XC475-1449	59.5	8	8	18	44	36.4623	197
XC475-1454	45	6	8	20	44	26.8702	197
XC475-1484	74	9	7	17	10	30	197
XC475-1486	90	21	8.5	20	46	32.7143	197
XC475-1504	49	11	10	21	38	23.95	197
XC475-1508	46	12	9	15	34	22	197
XC475-1554	50	10	10	17	38	35.5652	197
XC475-1574	85	15	10	23	24	38.6397	197
XC475-1576	68	26	10	19	50	29.4	197
XC475-1578	55	12	7	17	40	46.25	197
XC475-1592	69	4	7.5	15	24	37.5	197
XC475-1598	52	10	6.5	14	30	41.4403	197
XC475-1613	49	21	9	21	8	32.9032	197
XC475-1634	71	8	8	20	44	42.9245	197
XC475-1659	65	10	9.5	17	48	25.7	197
XC475-1680	56	3	8.5	19	48	73.3858	197
XC475-1699	70	26	8.5	18	54	25.35	197
XC475-1728	68	8	10.5	20	54	30.85	197
XC475-1741	95	12	9	18	60	41.15	197
XC475-1774	85	13	9.5	24	8	29.6875	197
XC475-1782	74	8	9.5	20	54	37.8	197
XC475-1791	77	7	9	17	20	40.1887	197
XC475-1801	93	14	8.8	16	32	40.5629	197
XC475-1808	52	8	8.5	20	20	47.7273	197
[truncated: 782 more rows]
