# Supplementary material for: Fine Mapping of a Novel Heading Date Gene, TaHdm605, in Hexaploid Wheat
Source: Front Plant Sci. 2018 Jul 18;9:1059. doi: 10.3389/fpls.2018.01059 (PMC6058285; doi:10.3389/fpls.2018.01059)
Supplement: TABLE S7 — Gene annotation of the TaHdm605 genomic region on the Chinese Spring chromosome 3DL. [file Table_7.XLSX]

## Sheet: Sheet1
Table S7 Gene annotation of the TaHdM605 genomic region on Chinese Spring chromosome 3DL
name	length	best hit in Brachypodium	identity (%)	best hit in rice genome	identity (%)	best hit in sorghum genome	identity(%)	annotation	wheat A	wheat B	wheat D	locations on wheat D genome	source	wheatExp*
gene 1	2346	Bradi2g57650.1	91	LOC_Os01g67240.1	73.58	Sb03g042700.1	86	formin-like protein 1 precursor, putative, expressed	TRIAE_CS42_3AL_TGACv1_195702_AA0652910	TRIAE_CS42_3B_TGACv1_224899_AA0802940	TRIAE_CS42_3DL_TGACv1_249703_AA0854820	TGACv1_scaffold_249703_3DL:22160-23888	Clavijo et al Chinese Spring CS42 TGAC v1 WGS arm-classified against CSS 735,943 sequences	Y
gene 2	1452	Bradi2g57640.2	90	LOC_Os01g67220.2	82.55	Sb03g042690.1	82	Os1bglu4 - beta-glucosidase-like protein without signal sequence, expressed	TRIAE_CS42_3AL_TGACv1_195702_AA0652900	TRIAE_CS42_3B_TGACv1_224899_AA0802930	TRIAE_CS42_3DL_TGACv1_249703_AA0854810	TGACv1_scaffold_249703_3DL:13027-16930	Clavijo et al Chinese Spring CS42 TGAC v1 WGS arm-classified against CSS 735,943 sequences	Y
gene 3	1704	Bradi2g57630.1	85	LOC_Os01g67210.1	80.28	Sb03g042680.1	76	PPR repeat domain containing protein, putative, expressed	TRIAE_CS42_3AL_TGACv1_195702_AA0652890	TRIAE_CS42_3B_TGACv1_224899_AA0802920	TRIAE_CS42_3DL_TGACv1_249703_AA0854800	TGACv1_scaffold_249703_3DL:7986-9689	Clavijo et al Chinese Spring CS42 TGAC v1 WGS arm-classified against CSS 735,943 sequences	Y
gene 4	474	Bradi4g41070.1	82	LOC_Os05g15370.1	73.09	Sb03g042670.1	78	ribosomal protein L13, putative, expressed	TRIAE_CS42_6AL_TGACv1_472224_AA1519410	TRIAE_CS42_6BL_TGACv1_499343_AA1578590	TRIAE_CS42_6DL_TGACv1_526455_AA1684210	TGACv1_scaffold_526455_6DL:156563-157553	Clavijo et al Chinese Spring CS42 TGAC v1 WGS arm-classified against CSS 735,943 sequences	N
gene 5	1272	Bradi2g57630.1	89	LOC_Os01g67210.1	83.4	Sb03g042680.1	82	PPR repeat domain containing protein, putative, expressed	TRIAE_CS42_3AL_TGACv1_195702_AA0652890	TRIAE_CS42_3B_TGACv1_224899_AA0802920	TRIAE_CS42_3DL_TGACv1_249703_AA0854800	TGACv1_scaffold_249703_3DL:8418-9689	Clavijo et al Chinese Spring CS42 TGAC v1 WGS arm-classified against CSS 735,943 sequences	Y
gene 6	792	Bradi2g57620.1	89	LOC_Os01g67190.1	76.25	Sb03g042650.1	72	ribonuclease T2 family domain containing protein, expressed	TRIAE_CS42_3AL_TGACv1_195968_AA0656040	TRIAE_CS42_3B_TGACv1_226874_AA0819930	TRIAE_CS42_3DL_TGACv1_251366_AA0880730	TGACv1_scaffold_251366_3DL:16734-18341	Clavijo et al Chinese Spring CS42 TGAC v1 WGS arm-classified against CSS 735,943 sequences	N
gene 7	624	Bradi2g57607.1	83	LOC_Os01g67180.1	79.48	Sb03g042630.1	77	ribonuclease T2 family domain containing protein, expressed	TRIAE_CS42_3AL_TGACv1_196569_AA0661580	TRIAE_CS42_3B_TGACv1_224141_AA0792910	TRIAE_CS42_3DL_TGACv1_252500_AA0890340	TGACv1_scaffold_252500_3DL:13337-13928	Clavijo et al Chinese Spring CS42 TGAC v1 WGS arm-classified against CSS 735,943 sequences	Y
gene 8	1539	Bradi2g57597.1	85	LOC_Os01g67170.1	80.24	Sb03g042620.2	81	expressed protein	TRIAE_CS42_3AL_TGACv1_196569_AA0661590	TRIAE_CS42_3B_TGACv1_224141_AA0792900	TRIAE_CS42_3DL_TGACv1_252500_AA0890330	TGACv1_scaffold_252500_3DL:7591-10044	Clavijo et al Chinese Spring CS42 TGAC v1 WGS arm-classified against CSS 735,943 sequences	Y
gene 9	1800	Bradi2g57590.1	86	LOC_Os01g67120.1	79.64	Sb03g042600.1	80	rhodanese-like domain containing protein, putative, expressed	TRIAE_CS42_3AL_TGACv1_196569_AA0661610	TRIAE_CS42_3B_TGACv1_226930_AA0820220	TRIAE_CS42_3DL_TGACv1_250506_AA0869360	TGACv1_scaffold_250506_3DL:6314-10533	Clavijo et al Chinese Spring CS42 TGAC v1 WGS arm-classified against CSS 735,943 sequences	Y
gene 10	1710	Bradi1g59930.1	78	LOC_Os03g30550.1	65.91	Sb01g032380.1	69	RNA-binding protein-like, putative, expressed	TRIAE_CS42_3AL_TGACv1_195797_AA0654090	TRIAE_CS42_3B_TGACv1_226850_AA0819710	TRIAE_CS42_3DL_TGACv1_250506_AA0869370	TGACv1_scaffold_250506_3DL:18419-20572	Clavijo et al Chinese Spring CS42 TGAC v1 WGS arm-classified against CSS 735,943 sequences	Y
gene 11	510	Bradi2g57580.1	89	LOC_Os01g67110.1	90.02	Sb03g042590.1	87	expressed protein	TRIAE_CS42_3AL_TGACv1_195797_AA0654140	TRIAE_CS42_3B_TGACv1_226850_AA0819700	TRIAE_CS42_3DL_TGACv1_250506_AA0869380	TGACv1_scaffold_250506_3DL:22847-23356	Clavijo et al Chinese Spring CS42 TGAC v1 WGS arm-classified against CSS 735,943 sequences	N
gene 12	2889	Bradi2g57567.1	80	LOC_Os01g67090.1	67.21	Sb03g042570.1	77	IQ calmodulin-binding motif domain containing protein, expressed	TRIAE_CS42_3AL_TGACv1_195797_AA0654150	TRIAE_CS42_3B_TGACv1_227329_AA0822900	TRIAE_CS42_3DL_TGACv1_250506_AA0869400	TGACv1_scaffold_250506_3DL:30359-33795	Clavijo et al Chinese Spring CS42 TGAC v1 WGS arm-classified against CSS 735,943 sequences	N
gene 13	357	--	--	LOC_Os02g03880.1	64.06	--	--	expressed protein	TRIAE_CS42_3AL_TGACv1_196569_AA0661600	--	TRIAE_CS42_3DL_TGACv1_249461_AA0849320	TGACv1_scaffold_249461_3DL:42577-43291	Clavijo et al Chinese Spring CS42 TGAC v1 WGS arm-classified against CSS 735,943 sequences	N
gene 14	1044	--	--	LOC_Os01g70050.1	59.14	--	--	OsSAUR3 - Auxin-responsive SAUR gene family member, expressed	--	TRIAE_CS42_3B_TGACv1_223858_AA0788530	TRIAE_CS42_3DL_TGACv1_249461_AA0849330	TGACv1_scaffold_249461_3DL:47678-49065	Clavijo et al Chinese Spring CS42 TGAC v1 WGS arm-classified against CSS 735,943 sequences	N
gene 15	429	Bradi3g22090.3	74	LOC_Os11g03620.1	70	--	--	expressed protein	TRIAE_CS42_3AS_TGACv1_211401_AA0689780	TRIAE_CS42_3B_TGACv1_223858_AA0788550	TRIAE_CS42_3DL_TGACv1_249461_AA0849350	TGACv1_scaffold_249461_3DL:72900-73216	Clavijo et al Chinese Spring CS42 TGAC v1 WGS arm-classified against CSS 735,943 sequences	N
gene 16	624	--	--	LOC_Os03g11250.1	34.62	--	--	expressed protein	--	TRIAE_CS42_3B_TGACv1_224604_AA0798650	--	--	Clavijo et al Chinese Spring CS42 TGAC v1 WGS arm-classified against CSS 735,943 sequences	N
gene 17	816	Bradi2g57550.1	83	LOC_Os01g67040.1	83.45	Sb03g042510.1	85	OsRhmbd5 - Putative Rhomboid homologue, expressed	TRIAE_CS42_3AL_TGACv1_193848_AA0620870	TRIAE_CS42_3B_TGACv1_221409_AA0739990	TRIAE_CS42_3DL_TGACv1_249716_AA0855180	TGACv1_scaffold_249716_3DL:73585-74400	Clavijo et al Chinese Spring CS42 TGAC v1 WGS arm-classified against CSS 735,943 sequences	Y
gene 18	1377	Bradi2g57537.1	90	LOC_Os01g67054.1	86.44	Sb03g042500.1	86	calreticulin precursor protein, putative, expressed	TRIAE_CS42_3AL_TGACv1_193848_AA0620880	TRIAE_CS42_3B_TGACv1_221409_AA0740000	TRIAE_CS42_3DL_TGACv1_249716_AA0855170	TGACv1_scaffold_249716_3DL:68236-72085	Clavijo et al Chinese Spring CS42 TGAC v1 WGS arm-classified against CSS 735,943 sequences	Y
gene 19	1374	Bradi2g25570.1	69	LOC_Os05g33820.1	68.57	Sb02g009720.1	73	lipase, putative, expressed	TRIAE_CS42_3AL_TGACv1_193848_AA0620890	TRIAE_CS42_3B_TGACv1_225187_AA0805960	TRIAE_CS42_3DL_TGACv1_249716_AA0855160	TGACv1_scaffold_249716_3DL:59679-64781	Clavijo et al Chinese Spring CS42 TGAC v1 WGS arm-classified against CSS 735,943 sequences	Y
gene 20	633	Bradi3g19070.1	92	LOC_Os08g15204.1	87.79	Sb07g008100.1	87	thioredoxin domain-containing protein 9, putative, expressed	TRIAE_CS42_3AL_TGACv1_194951_AA0642570	TRIAE_CS42_3B_TGACv1_223911_AA0789480	TRIAE_CS42_3DL_TGACv1_249716_AA0855140	TGACv1_scaffold_249716_3DL:52848-57174	Clavijo et al Chinese Spring CS42 TGAC v1 WGS arm-classified against CSS 735,943 sequences	Y
gene 21	750	Bradi4g19047.2	89	LOC_Os11g29850.2	84.92	Sb05g017120.2	86	ABC transporter, ATP-binding protein, putative, expressed	TRIAE_CS42_3AL_TGACv1_194629_AA0637020	TRIAE_CS42_3B_TGACv1_223576_AA0784150	TRIAE_CS42_3DL_TGACv1_249892_AA0858230	TGACv1_scaffold_249892_3DL:19946-22719	Clavijo et al Chinese Spring CS42 TGAC v1 WGS arm-classified against CSS 735,943 sequences	Y
gene 22	753	Bradi2g57530.2	78	LOC_Os01g66980.1	76.74	Sb03g042480.1	72	expressed protein	TRIAE_CS42_3AL_TGACv1_194629_AA0637040	TRIAE_CS42_3B_TGACv1_221467_AA0741620	TRIAE_CS42_3DL_TGACv1_249892_AA0858250	TGACv1_scaffold_249892_3DL:46727-48688	Clavijo et al Chinese Spring CS42 TGAC v1 WGS arm-classified against CSS 735,943 sequences	Y
gene 23	657	Bradi2g57520.2	89	LOC_Os01g66970.2	85.44	Sb03g042480.1	88	zinc finger, C3HC4 type domain containing protein, expressed	TRIAE_CS42_3AL_TGACv1_194765_AA0639000	TRIAE_CS42_3B_TGACv1_221467_AA0741630	TRIAE_CS42_3DL_TGACv1_249892_AA0858260	TGACv1_scaffold_249892_3DL:65549-67700	Clavijo et al Chinese Spring CS42 TGAC v1 WGS arm-classified against CSS 735,943 sequences	Y
gene 24	1071	Bradi1g56200.1	83	LOC_Os07g07420.1	75.66	Sb02g003940.1	79	gibberellin 20 oxidase 1-B, putative, expressed	TRIAE_CS42_3AL_TGACv1_194765_AA0639020	TRIAE_CS42_3B_TGACv1_221467_AA0741640	TRIAE_CS42_3DL_TGACv1_249277_AA0843900	TGACv1_scaffold_249277_3DL:90348-91648	Clavijo et al Chinese Spring CS42 TGAC v1 WGS arm-classified against CSS 735,943 sequences	N
gene 25	615	--	--	LOC_Os03g13360.1	56.54	--	--	expressed protein	--	TRIAE_CS42_6BL_TGACv1_499720_AA1590000	--		Clavijo et al Chinese Spring CS42 TGAC v1 WGS arm-classified against CSS 735,943 sequences	N
gene 26	729	--	--	--	--	--	--		--	--	--			N
*Y indicates the candidates can detect the expression data in the wheatExp, while N indicates that can not detect the expression data.
